# Supplementary material for: A hierarchical model for estimating the spatial distribution and abundance of animals detected by continuous-time recorders
Source: PLoS One. 2017 May 17;12(5):e0176966. doi: 10.1371/journal.pone.0176966 (PMC5435310; doi:10.1371/journal.pone.0176966)
Supplement: S2 Appendix — This software has been approved for release by the U.S. Geological Survey (USGS). Although the software has been subjected to rigorous review, the USGS reserves the right to update the software as needed pursuant to further analysis and review. No warranty, expressed or implied, is made by the USGS or the U.S. Government as to the functionality of the software and related material nor shall the fact of release constitute any such warranty. Furthermore, the software is released on condition that neither the USGS nor the U.S. Government shall be held liable for any damages resulting from its authorized or unauthorized use. (ZIP) [file pone.0176966.s002.zip › Capt_date_time_noHrep.csv]

ANIMAL_ID	Date	Time	X_COORD	Y_COORD	LOC_ID
1	2-Jan-15	7:14:00 PM	618757.0368	1315078.611	147
1	6-Jan-15	8:57:00 PM	619858.2917	1312033.775	153
1	25-Dec-14	4:35:00 AM	618390.4316	1310776.054	157
2	13-Dec-14	11:26:00 PM	622450.7714	1320136.633	135
2	16-Dec-14	1:49:00 AM	621180.7761	1318824.228	137
3	27-Dec-14	9:08:00 PM	616841.5169	1327889.37	45
3	28-Nov-14	7:37:00 PM	620483.8853	1322335.148	140
4	6-Dec-14	9:24:00 PM	628787.1751	1325667.667	71
4	17-Dec-14	7:26:00 PM	621806.4926	1322453.282	132
4	18-Dec-14	9:56:00 PM	622599.1028	1317937.422	133
4	19-Dec-14	1:07:00 AM	623179.027	1315941.257	134
4	27-Dec-14	12:33:00 AM	618085.4828	1316906.368	146
5	29-Nov-14	12:16:00 AM	621928.7484	1313477.589	152
5	29-Nov-14	2:00:00 AM	619858.2917	1312033.775	153
5	28-Dec-14	6:34:00 PM	621928.7484	1313477.589	152
6	1-Dec-14	1:35:00 AM	618167.9357	1318380.953	145
6	2-Dec-14	3:42:00 AM	619279.1768	1318012.608	162
6	10-Dec-14	7:14:00 PM	618167.9357	1318380.953	145
6	21-Dec-14	9:52:00 PM	619279.1768	1318012.608	162
6	22-Dec-14	6:34:00 PM	618085.4828	1316906.368	146
6	27-Dec-14	11:10:00 PM	619679.2328	1319297.126	138
6	27-Dec-14	12:23:00 AM	618167.9357	1318380.953	145
6	27-Dec-14	1:32:00 AM	619279.1768	1318012.608	162
6	1-Jan-15	5:11:00 AM	619279.1768	1318012.608	162
6	6-Jan-15	5:47:00 AM	618085.4828	1316906.368	146
6	6-Jan-15	10:21:00 PM	618085.4828	1316906.368	146
6	6-Jan-15	3:26:00 AM	619279.1768	1318012.608	162
6	7-Jan-15	5:35:00 AM	618085.4828	1316906.368	146
7	28-Nov-14	2:09:00 AM	619631.359	1321481.248	139
7	28-Nov-14	2:37:00 AM	620483.8853	1322335.148	140
7	8-Dec-14	1:11:00 AM	618075.9532	1321845.612	141
7	13-Dec-14	12:01:00 AM	621122.5464	1325716.505	97
7	13-Dec-14	12:48:00 AM	619303.2038	1325965.808	119
7	15-Dec-14	9:56:00 PM	622479.7648	1325854.73	98
7	15-Dec-14	3:12:00 AM	620483.8853	1322335.148	140
7	19-Dec-14	7:04:00 AM	622479.7648	1325854.73	98
7	19-Dec-14	7:30:00 PM	619631.359	1321481.248	139
7	20-Dec-14	8:49:00 PM	619303.2038	1325965.808	119
7	21-Dec-14	11:34:00 PM	616852.0558	1320978.18	143
7	22-Dec-14	11:42:00 PM	619604.2478	1324739.364	129
7	22-Dec-14	5:18:00 AM	619153.5523	1323341.825	142
7	23-Dec-14	9:47:00 PM	618075.9532	1321845.612	141
7	26-Dec-14	3:59:00 AM	619303.2038	1325965.808	119
7	26-Dec-14	7:22:00 PM	621806.4926	1322453.282	132
7	30-Dec-14	3:41:00 AM	619604.2478	1324739.364	129
7	2-Jan-15	6:42:00 PM	621806.4926	1322453.282	132
7	3-Jan-15	5:03:00 AM	622479.7648	1325854.73	98
7	7-Jan-15	6:11:00 AM	620483.8853	1322335.148	140
8	27-Nov-14	11:42:00 PM	621180.7761	1318824.228	137
8	1-Dec-14	10:55:00 PM	622599.1028	1317937.422	133
8	12-Dec-14	8:08:00 AM	622599.1028	1317937.422	133
8	19-Dec-14	2:59:00 PM	622599.1028	1317937.422	133
8	25-Dec-14	7:37:00 PM	619679.2328	1319297.126	138
8	30-Dec-14	7:04:00 PM	619679.2328	1319297.126	138
8	3-Jan-15	5:48:00 AM	622450.7714	1320136.633	135
9	2-Dec-14	6:22:00 AM	626372.902	1320286.642	126
9	8-Dec-14	6:23:00 PM	622599.1028	1317937.422	133
9	9-Dec-14	12:41:00 AM	623179.027	1315941.257	134
9	10-Dec-14	5:29:00 AM	624899.7635	1318361.597	125
9	15-Dec-14	10:41:00 PM	627568.2314	1315493.82	122
9	15-Dec-14	4:30:00 AM	626372.902	1320286.642	126
9	16-Dec-14	2:32:00 AM	623179.027	1315941.257	134
9	19-Dec-14	1:15:00 AM	626372.902	1320286.642	126
9	26-Dec-14	10:55:00 PM	626372.902	1320286.642	126
9	29-Dec-14	7:04:00 AM	626454.707	1317396.999	123
9	2-Jan-15	4:52:00 AM	628983.046	1321634.867	114
9	2-Jan-15	8:41:00 PM	622599.1028	1317937.422	133
9	3-Jan-15	11:47:00 PM	627568.2314	1315493.82	122
9	5-Jan-15	7:26:00 PM	621180.7761	1318824.228	137
9	11-Jan-15	7:32:00 AM	628983.046	1321634.867	114
10	4-Jan-15	4:50:00 AM	619679.2328	1319297.126	138
10	12-Dec-14	7:26:00 PM	614071.2584	1315662.233	160
11	27-Dec-14	4:51:00 AM	621248.4997	1315516.503	150
11	26-Dec-14	10:49:00 PM	619858.2917	1312033.775	153
12	1-Jan-15	5:17:00 AM	618167.9357	1318380.953	145
12	1-Jan-15	5:52:00 AM	618085.4828	1316906.368	146
12	1-Jan-15	9:52:00 PM	618390.4316	1310776.054	157
13	15-Dec-14	5:39:00 AM	615641.0524	1314731.441	154
13	30-Dec-14	2:05:00 AM	615641.0524	1314731.441	154
13	31-Dec-14	3:07:00 AM	615641.0524	1314731.441	154
13	24-Dec-14	10:46:00 PM	617156.3659	1313831.478	158
13	17-Dec-14	10:27:00 PM	617099.1333	1315392.883	159
14	30-Nov-14	4:53:00 AM	622599.1028	1317937.422	133
14	1-Dec-14	3:20:00 AM	621180.7761	1318824.228	137
15	3-Jan-15	3:43:00 AM	614508.1518	1313898.772	155
15	4-Dec-14	2:57:00 AM	614071.2584	1315662.233	160
15	28-Dec-14	6:28:00 PM	614071.2584	1315662.233	160
15	28-Dec-14	11:57:00 PM	614071.2584	1315662.233	160
16	6-Dec-14	10:30:00 AM	619631.359	1321481.248	139
17	6-Dec-14	5:15:00 AM	618167.9357	1318380.953	145
17	7-Jan-15	6:15:00 AM	618085.4828	1316906.368	146
18	29-Nov-14	3:42:00 AM	616852.0558	1320978.18	143
19	25-Dec-14	1:12:00 AM	616852.0558	1320978.18	143
20	19-Dec-14	9:24:00 PM	617434.7146	1333476.89	7
21	30-Dec-14	1:03:00 AM	610368.8907	1353957.867	1
21	12-Dec-14	2:11:00 AM	608567.6012	1357472.564	2
21	6-Dec-14	6:25:00 PM	608567.6012	1357472.564	2
21	3-Dec-14	11:33:00 PM	608567.6012	1357472.564	2
22	8-Jan-15	7:33:00 PM	621138.8291	1337812.826	22
22	28-Dec-14	1:30:00 AM	627027.8609	1335341.111	65
22	3-Jan-15	5:27:00 AM	625392.1247	1339920.82	67
22	10-Jan-15	10:08:00 PM	625392.1247	1339920.82	67
22	4-Jan-15	9:38:00 AM	628988.1959	1335358.38	84
22	6-Jan-15	10:00:00 PM	628079.552	1336815.515	85
22	20-Dec-14	2:42:00 AM	624215.1433	1338997.884	87
22	6-Dec-14	7:00:00 PM	624215.1433	1338997.884	87
22	4-Jan-15	8:39:00 PM	625286.822	1334687.83	89
22	4-Jan-15	9:33:00 PM	623910.8357	1335233.976	91
22	10-Dec-14	12:18:00 AM	623910.8357	1335233.976	91
22	6-Dec-14	5:59:00 AM	623068.93	1335617.589	92
23	5-Jan-15	7:18:00 PM	630197.7135	1324055.641	105
23	25-Dec-14	9:45:00 PM	630197.7135	1324055.641	105
24	25-Dec-14	9:22:00 PM	631321.899	1325955.153	69
24	22-Dec-14	10:19:00 PM	631130.7241	1327841.198	74
24	31-Dec-14	9:55:00 PM	632032.9501	1329411.299	77
24	28-Dec-14	3:29:00 AM	633288.3761	1327430.422	106
25	11-Jan-15	11:20:00 AM	625702.0432	1326020.679	101
25	1-Dec-14	9:38:00 PM	625702.0432	1326020.679	101
25	22-Dec-14	10:58:00 PM	627121.6414	1325052.263	103
25	8-Jan-15	9:14:00 AM	627121.6414	1325052.263	103
25	5-Jan-15	12:04:00 AM	627121.6414	1325052.263	103
25	27-Dec-14	1:25:00 AM	624722.3287	1323864.313	117
25	4-Dec-14	4:10:00 AM	624722.3287	1323864.313	117
25	11-Jan-15	6:14:00 PM	624722.3287	1323864.313	117
25	24-Dec-14	1:37:00 AM	624151.3457	1325013.295	118
25	7-Jan-15	7:07:00 AM	623317.1178	1323989.024	131
26	5-Dec-14	9:33:00 PM	630055.9208	1326121.074	70
26	31-Dec-14	7:43:00 PM	630055.9208	1326121.074	70
27	8-Jan-15	8:24:00 PM	630772.0668	1332426.327	63
27	31-Dec-14	7:53:00 PM	627027.8609	1335341.111	65
27	24-Dec-14	5:48:00 AM	632863.809	1332073.884	80
27	19-Dec-14	2:44:00 AM	632863.809	1332073.884	80
27	30-Dec-14	8:17:00 AM	632756.2683	1333734.674	81
27	30-Nov-14	4:39:00 AM	632756.2683	1333734.674	81
27	30-Dec-14	6:41:00 AM	630336.693	1335896.248	83
27	24-Dec-14	8:36:00 AM	630336.693	1335896.248	83
27	30-Nov-14	11:18:00 PM	630336.693	1335896.248	83
27	10-Jan-15	8:46:00 PM	630336.693	1335896.248	83
28	14-Dec-14	6:45:00 PM	616686.5924	1329928.188	46
28	11-Dec-14	10:08:00 PM	616686.5924	1329928.188	46
28	13-Dec-14	8:45:00 PM	616686.5924	1329928.188	46
28	18-Dec-14	7:55:00 PM	617411.0529	1330356.824	47
28	2-Jan-15	8:14:00 PM	618155.0008	1330532.286	48
28	8-Jan-15	7:56:00 PM	619211.9166	1330300.905	49
28	4-Dec-14	1:27:00 AM	619211.9166	1330300.905	49
28	30-Nov-14	12:06:00 AM	620013.3406	1327814.53	96
29	18-Dec-14	10:08:00 PM	608567.6012	1357472.564	2
30	8-Dec-14	8:01:00 PM	632940.2368	1325400.412	107
30	28-Dec-14	7:13:00 PM	632940.2368	1325400.412	107
30	30-Nov-14	2:06:00 AM	631173.1328	1323117.549	109
31	31-Dec-14	12:14:00 AM	621406.8214	1343870.382	27
31	23-Dec-14	3:11:00 AM	624563.8769	1343812.713	30
32	11-Dec-14	2:56:00 PM	631090.0923	1345470.086	34
33	3-Dec-14	8:05:00 PM	617434.7146	1333476.89	7
33	2-Dec-14	6:21:00 PM	618691.0541	1335077.8	9
33	1-Dec-14	4:37:00 AM	617993.1825	1337039.261	11
34	7-Dec-14	3:44:00 AM	610368.8907	1353957.867	1
35	3-Dec-14	5:17:00 AM	621138.8291	1337812.826	22
36	24-Dec-14	8:19:00 PM	625392.1247	1339920.82	67
36	28-Nov-14	9:51:00 PM	625392.1247	1339920.82	67
36	30-Nov-14	8:46:00 PM	628988.1959	1335358.38	84
36	30-Nov-14	7:20:00 PM	628079.552	1336815.515	85
36	23-Dec-14	2:52:00 AM	623910.8357	1335233.976	91
37	25-Dec-14	6:43:00 PM	623305.4408	1342100.872	28
37	26-Dec-14	12:51:00 AM	623305.4408	1342100.872	28
37	1-Dec-14	8:57:00 AM	624563.8769	1343812.713	30
37	27-Dec-14	6:45:00 PM	624563.8769	1343812.713	30
37	27-Dec-14	5:17:00 AM	624563.8769	1343812.713	30
37	27-Dec-14	9:16:00 AM	624563.8769	1343812.713	30
37	4-Jan-15	11:04:00 PM	625458.0354	1341835.611	68
37	10-Jan-15	5:48:00 PM	625458.0354	1341835.611	68
38	4-Jan-15	5:36:00 AM	626432.0153	1337749.692	66
38	3-Jan-15	10:31:00 PM	625392.1247	1339920.82	67
38	25-Dec-14	8:51:00 PM	625240.415	1336922.884	88
38	20-Dec-14	12:43:00 AM	623910.8357	1335233.976	91
38	5-Jan-15	10:46:00 PM	623910.8357	1335233.976	91
38	19-Dec-14	1:50:00 AM	623068.93	1335617.589	92
39	29-Nov-14	1:06:00 AM	625240.415	1336922.884	88
40	5-Dec-14	4:47:00 AM	608567.6012	1357472.564	2
41	8-Jan-15	12:59:00 AM	619701.2539	1345314.507	13
42	8-Dec-14	6:44:00 PM	627568.2314	1315493.82	122
43	12-Dec-14	6:24:00 PM	632756.2683	1333734.674	81
44	16-Dec-14	5:48:00 AM	627568.2314	1315493.82	122
45	17-Dec-14	12:49:00 AM	619701.2539	1345314.507	13
46	15-Dec-14	5:53:00 PM	619300.1453	1349522.318	16
47	23-Dec-14	9:21:00 PM	627568.2314	1315493.82	122
47	11-Dec-14	11:01:00 PM	628087.2392	1317424.889	124
47	29-Dec-14	4:21:00 AM	628087.2392	1317424.889	124
48	30-Dec-14	3:49:00 AM	623179.027	1315941.257	134
49	18-Dec-14	8:21:00 AM	632368.1557	1335335.596	82
50	24-Dec-14	4:54:00 AM	625156.304	1315586.606	121
51	27-Dec-14	12:51:00 AM	617993.1825	1337039.261	11
52	26-Dec-14	6:37:00 AM	615774.4467	1348045.037	18
53	25-Dec-14	1:44:00 AM	626454.707	1317396.999	123
54	28-Dec-14	4:18:00 AM	623910.8357	1335233.976	91
55	29-Nov-14	1:50:00 PM	628011.9087	1341399.693	42
55	30-Nov-14	11:14:00 AM	628011.9087	1341399.693	42
55	10-Dec-14	8:59:00 PM	627206.8793	1343103.929	31
55	15-Dec-14	3:52:00 AM	628011.9087	1341399.693	42
55	2-Jan-15	1:25:00 AM	627206.8793	1343103.929	31
55	8-Jan-15	7:45:00 PM	627206.8793	1343103.929	31
55	9-Jan-15	5:58:00 AM	627206.8793	1343103.929	31
56	27-Nov-14	2:32:00 AM	624899.7635	1318361.597	125
57	28-Nov-14	9:24:00 PM	626454.707	1317396.999	123
57	6-Dec-14	6:18:00 PM	626454.707	1317396.999	123
58	26-Dec-14	6:38:00 AM	615774.4467	1348045.037	18
58	29-Dec-14	4:37:00 AM	615774.4467	1348045.037	18
58	28-Dec-14	3:58:00 PM	615774.4467	1348045.037	18
58	2-Jan-15	7:22:00 AM	615774.4467	1348045.037	18
59	1-Dec-14	9:49:00 AM	620459.1289	1342238.479	26
60	29-Dec-14	9:01:00 PM	623068.93	1335617.589	92
60	30-Nov-14	8:50:00 PM	623068.93	1335617.589	92
60	2-Dec-14	12:52:00 AM	623068.93	1335617.589	92
61	6-Dec-14	2:13:00 AM	627322.1848	1340072.815	43
61	25-Dec-14	10:58:00 PM	625392.1247	1339920.82	67
61	30-Nov-14	7:21:00 PM	628079.552	1336815.515	85
62	31-Dec-14	8:42:00 PM	632185.9731	1318625.987	111
63	2-Jan-15	1:25:00 AM	627206.8793	1343103.929	31
63	15-Dec-14	3:51:00 AM	628011.9087	1341399.693	42
64	13-Jan-15	2:40:00 AM	620544.555	1334588.648	8
65	10-Dec-14	11:18:00 AM	630055.9208	1326121.074	70
66	17-Dec-14	11:22:00 PM	622191.7288	1340357.621	25
66	7-Dec-14	5:44:00 AM	622191.7288	1340357.621	25
67	4-Dec-14	9:46:00 PM	625392.1247	1339920.82	67
67	26-Dec-14	12:19:00 AM	625392.1247	1339920.82	67
67	3-Jan-15	7:50:00 PM	624215.1433	1338997.884	87
67	16-Dec-14	8:09:00 PM	624215.1433	1338997.884	87
68	20-Dec-14	12:25:00 AM	632085.7665	1346441.199	35
68	18-Dec-14	12:25:00 AM	632881.5407	1343697.348	36
68	10-Jan-15	4:23:00 AM	634010.3235	1345555.07	37
69	7-Jan-15	6:44:00 AM	624899.7635	1318361.597	125
69	4-Dec-14	10:13:00 PM	624899.7635	1318361.597	125
69	1-Dec-14	5:38:00 AM	624899.7635	1318361.597	125
69	29-Dec-14	1:41:00 AM	622599.1028	1317937.422	133
69	24-Dec-14	6:57:00 PM	622599.1028	1317937.422	133
69	27-Dec-14	3:39:00 AM	622599.1028	1317937.422	133
69	2-Jan-15	1:04:00 AM	622599.1028	1317937.422	133
70	12-Jan-15	2:25:00 AM	629229.4358	1319793.303	112
70	5-Jan-15	6:26:00 AM	629229.4358	1319793.303	112
70	1-Jan-15	5:26:00 AM	629229.4358	1319793.303	112
70	28-Nov-14	11:47:00 PM	627568.2314	1315493.82	122
70	2-Jan-15	4:20:00 AM	626454.707	1317396.999	123
70	30-Nov-14	3:18:00 AM	626454.707	1317396.999	123
70	3-Dec-14	2:50:00 AM	628087.2392	1317424.889	124
71	2-Dec-14	2:35:00 AM	632368.1557	1335335.596	82
71	10-Jan-15	8:32:00 PM	632368.1557	1335335.596	82
71	6-Jan-15	7:40:00 PM	632368.1557	1335335.596	82
72	25-Dec-14	3:28:00 AM	621505.9827	1327826.074	94
73	27-Nov-14	6:06:00 PM	626372.902	1320286.642	126
73	28-Nov-14	8:32:00 PM	621806.4926	1322453.282	132
73	7-Dec-14	12:20:00 AM	625702.0432	1326020.679	101
73	8-Dec-14	7:13:00 AM	623317.1178	1323989.024	131
73	9-Dec-14	3:46:00 AM	624482.202	1320577.396	127
73	19-Dec-14	2:57:00 AM	626495.3424	1323286.643	116
73	19-Dec-14	2:13:00 AM	624722.3287	1323864.313	117
73	20-Dec-14	6:11:00 AM	624722.3287	1323864.313	117
73	22-Dec-14	4:58:00 PM	627121.6414	1325052.263	103
73	23-Dec-14	2:10:00 AM	623317.1178	1323989.024	131
73	27-Dec-14	8:26:00 PM	623317.1178	1323989.024	131
73	3-Jan-15	12:08:00 AM	627121.6414	1325052.263	103
73	3-Jan-15	4:20:00 AM	628490.0838	1322826.148	115
73	4-Jan-15	7:57:00 AM	623865.7562	1326406.781	99
73	6-Jan-15	2:19:00 AM	627121.6414	1325052.263	103
73	6-Jan-15	7:59:00 AM	624151.3457	1325013.295	118
73	8-Jan-15	6:31:00 PM	627121.6414	1325052.263	103
73	9-Jan-15	6:24:00 AM	624722.3287	1323864.313	117
73	9-Jan-15	5:39:00 AM	623317.1178	1323989.024	131
73	10-Jan-15	2:34:00 AM	626495.3424	1323286.643	116
74	29-Dec-14	4:21:00 AM	632863.809	1332073.884	80
74	4-Jan-15	8:26:00 AM	632863.809	1332073.884	80
74	30-Nov-14	3:36:00 AM	632863.809	1332073.884	80
75	4-Dec-14	7:44:00 PM	628017.5007	1344387.095	32
75	4-Dec-14	6:55:00 PM	626571.2675	1345160.62	33
75	9-Dec-14	4:47:00 AM	629454.9744	1340653.855	44
75	15-Dec-14	10:57:00 PM	627206.8793	1343103.929	31
75	24-Dec-14	6:28:00 AM	630224.1431	1344184.364	38
75	25-Dec-14	11:37:00 PM	630026.6089	1342083.136	40
75	26-Dec-14	4:11:00 AM	628011.9087	1341399.693	42
75	26-Dec-14	10:17:00 PM	626641.7387	1345475.032	136
75	27-Dec-14	6:35:00 PM	628943.2051	1342715.477	41
75	28-Dec-14	3:56:00 AM	629454.9744	1340653.855	44
75	3-Jan-15	7:06:00 AM	629454.9744	1340653.855	44
75	4-Jan-15	7:46:00 PM	628943.2051	1342715.477	41
75	9-Jan-15	7:36:00 PM	629454.9744	1340653.855	44
76	30-Nov-14	8:16:00 AM	625182.3311	1330531.01	57
76	30-Nov-14	12:03:00 AM	621505.9827	1327826.074	94
76	1-Dec-14	6:12:00 AM	627253.2374	1331498.664	59
76	1-Dec-14	6:41:00 AM	628202.8057	1331183.082	60
76	3-Dec-14	6:36:00 PM	627253.2374	1331498.664	59
76	7-Dec-14	9:23:00 AM	627253.2374	1331498.664	59
76	8-Dec-14	12:25:00 AM	621873.2777	1329872.549	54
76	8-Dec-14	6:08:00 AM	628202.8057	1331183.082	60
76	16-Dec-14	6:22:00 PM	625182.3311	1330531.01	57
76	17-Dec-14	11:45:00 PM	621106.5566	1331287.319	53
76	22-Dec-14	6:16:00 AM	626328.418	1331373.079	58
76	22-Dec-14	8:03:00 PM	626168.479	1333155.295	90
76	27-Dec-14	9:27:00 PM	623928.66	1330151.961	55
76	27-Dec-14	7:48:00 PM	625182.3311	1330531.01	57
76	27-Dec-14	7:21:00 PM	626328.418	1331373.079	58
76	5-Jan-15	2:17:00 AM	623705.9639	1327662.537	100
76	6-Jan-15	3:48:00 AM	625182.3311	1330531.01	57
76	6-Jan-15	4:21:00 AM	626328.418	1331373.079	58
76	6-Jan-15	7:06:00 AM	627253.2374	1331498.664	59
76	6-Jan-15	7:08:00 PM	626168.479	1333155.295	90
76	7-Jan-15	6:36:00 PM	622318.7092	1331165.065	52
76	9-Jan-15	12:17:00 AM	621106.5566	1331287.319	53
76	10-Jan-15	5:08:00 AM	627253.2374	1331498.664	59
77	4-Jan-15	7:16:00 AM	619303.2038	1325965.808	119
77	10-Dec-14	10:16:00 PM	619604.2478	1324739.364	129
78	18-Dec-14	11:22:00 PM	625132.1933	1328461.462	56
78	28-Nov-14	3:13:00 AM	627221.1103	1329581.804	61
78	3-Jan-15	12:24:00 AM	630055.9208	1326121.074	70
78	8-Jan-15	11:19:00 PM	630055.9208	1326121.074	70
78	20-Dec-14	4:22:00 AM	630055.9208	1326121.074	70
78	8-Jan-15	10:40:00 PM	628787.1751	1325667.667	71
78	18-Dec-14	2:24:00 AM	629557.0464	1327675.088	72
78	1-Jan-15	3:33:00 AM	629557.0464	1327675.088	72
78	11-Jan-15	6:27:00 AM	631130.7241	1327841.198	74
78	30-Dec-14	1:07:00 AM	629475.7039	1328861.497	75
78	1-Jan-15	8:25:00 PM	626308.612	1327294.029	102
78	22-Dec-14	2:55:00 AM	626308.612	1327294.029	102
79	9-Dec-14	7:16:00 PM	633002.9307	1321811.619	110
80	21-Dec-14	4:15:00 AM	615432.0568	1351016.591	19
81	15-Dec-14	3:04:00 AM	631321.899	1325955.153	69
81	4-Jan-15	8:31:00 PM	631130.7241	1327841.198	74
81	25-Dec-14	11:39:00 PM	631130.7241	1327841.198	74
81	25-Dec-14	7:25:00 PM	632032.9501	1329411.299	77
81	30-Dec-14	10:52:00 PM	632032.9501	1329411.299	77
82	8-Jan-15	12:52:00 AM	629229.4358	1319793.303	112
82	11-Jan-15	4:34:00 AM	630275.2882	1321480.056	113
82	29-Nov-14	4:50:00 AM	628490.0838	1322826.148	115
82	11-Jan-15	6:55:00 AM	629229.4358	1319793.303	112
82	6-Jan-15	7:00:00 AM	629229.4358	1319793.303	112
82	6-Jan-15	9:15:00 AM	630275.2882	1321480.056	113
82	7-Jan-15	10:05:00 AM	628490.0838	1322826.148	115
82	24-Dec-14	7:12:00 PM	628490.0838	1322826.148	115
82	7-Jan-15	10:35:00 PM	628983.046	1321634.867	114
83	3-Jan-15	7:43:00 PM	616686.5924	1329928.188	46
83	31-Dec-14	4:45:00 AM	616686.5924	1329928.188	46
83	30-Dec-14	4:51:00 AM	616686.5924	1329928.188	46
83	28-Dec-14	7:29:00 PM	617411.0529	1330356.824	47
84	11-Dec-14	6:36:00 PM	618957.8572	1331769.749	50
85	22-Dec-14	2:19:00 AM	632032.9501	1329411.299	77
85	22-Dec-14	5:05:00 AM	634086.5684	1330815.143	79
85	5-Jan-15	7:34:00 AM	632032.9501	1329411.299	77
85	9-Jan-15	9:33:00 AM	632032.9501	1329411.299	77
86	30-Nov-14	4:22:00 AM	633002.9307	1321811.619	110
86	1-Dec-14	4:05:00 AM	633002.9307	1321811.619	110
86	8-Dec-14	4:26:00 AM	633002.9307	1321811.619	110
86	22-Dec-14	9:24:00 PM	633002.9307	1321811.619	110
86	2-Dec-14	2:48:00 AM	632185.9731	1318625.987	111
86	15-Dec-14	10:54:00 PM	632185.9731	1318625.987	111
86	19-Dec-14	3:14:00 AM	632185.9731	1318625.987	111
86	25-Dec-14	9:26:00 PM	632185.9731	1318625.987	111
86	5-Jan-15	2:06:00 AM	632185.9731	1318625.987	111
