# Supplementary material for: A hierarchical model for estimating the spatial distribution and abundance of animals detected by continuous-time recorders
Source: PLoS One. 2017 May 17;12(5):e0176966. doi: 10.1371/journal.pone.0176966 (PMC5435310; doi:10.1371/journal.pone.0176966)
Supplement: S2 Appendix — This software has been approved for release by the U.S. Geological Survey (USGS). Although the software has been subjected to rigorous review, the USGS reserves the right to update the software as needed pursuant to further analysis and review. No warranty, expressed or implied, is made by the USGS or the U.S. Government as to the functionality of the software and related material nor shall the fact of release constitute any such warranty. Furthermore, the software is released on condition that neither the USGS nor the U.S. Government shall be held liable for any damages resulting from its authorized or unauthorized use. (ZIP) [file pone.0176966.s002.zip › contTrappingArray.mapOfRealizedDensity.R]

library(raster)
library(fields)


EstimateMapOfRealizedDensity = function(burnin, sgrid, indForNA, traploc, y, X, W, Z, T.day, T.nite) {

    ## ... define utility function for computing index of non-missing values in layer of raster object indexed by indForNA
    ComputeIndexForNonmissingValues = function(rasterObj, indForNA) {
        rasterObj.valuesVector = NA
        if (nlayers(rasterObj)==1)  rasterObj.valuesVector = values(rasterObj)
        if (nlayers(rasterObj)>1) rasterObj.valuesVector = values(rasterObj)[,indForNA]
        !is.na(rasterObj.valuesVector)
        }


    ## ... compute variables used in model
    n = nrow(y)
    K = ncol(y)
    sgrid.loc = xyFromCell(sgrid, 1:ncell(sgrid))
    
    ind = ComputeIndexForNonmissingValues(sgrid, indForNA)
    sgrid.loc = sgrid.loc[ind, ]
    sgrid.ncell = nrow(sgrid.loc)
    sgrid.cellsize = prod(res(sgrid))
    sgrid.area = sgrid.ncell * sgrid.cellsize
    distmat = rdist(sgrid.loc, traploc)   # matrix of distances between trap locations and sgrid locations


    

## ... define utility functions
    
xyLimitsOfRasterCells = function(r, indForNA) {
    ## returns coordinates of corners of all cells of raster r whose value is not NA
    ind = ComputeIndexForNonmissingValues(r, indForNA)
    loc = xyFromCell(r, 1:ncell(r))
    loc = loc[ind, ]
    xyres = res(r)
    xyLimits = cbind(xmin=loc[,1]-xyres[1]/2, xmax=loc[,1]+xyres[1]/2, ymin=loc[,2]-xyres[2]/2, ymax=loc[,2]+xyres[2]/2)
    xyLimits
}

    
xyInRaster = function(loc, xyLimits) {
    ## returns TRUE if loc corresponds to any location included within the set of xyLimits
    inRaster = loc[1]>=xyLimits[,'xmin'] & loc[1]<=xyLimits[,'xmax'] & loc[2]>=xyLimits[,'ymin'] & loc[2]<=xyLimits[,'ymax']
    any(inRaster)
}

    
xyCountInRaster = function(loc, xyLimits) {
    ## returns a vector of counts of the locations in loc that occur within each value of xyLimits
    retVal = rep(0, nrow(xyLimits))
    for (i in 1:nrow(xyLimits)) {
        inRaster = loc[,1]>=xyLimits[i,'xmin'] & loc[,1]<=xyLimits[i,'xmax'] & loc[,2]>=xyLimits[i,'ymin'] & loc[,2]<=xyLimits[i,'ymax']
        retVal[i] = sum(inRaster)
    }
    retVal
}

    
    
## ... define functions used in Metropolis-Hastings sampling

piZeroLambda = function(alpha, sigma, xi, beta, X, sgrid.cellsize, W, T.nite, T.day, distmat) {  
  lambda = exp(X %*% beta)
  sgrid.ncell = dim(distmat)[1]
  K = dim(distmat)[2]
  logPsi = W %*% alpha
  logPsiMat = matrix(rep(logPsi, each=sgrid.ncell), ncol=K)
  logPhiMat = logPsiMat - 0.5*(distmat/sigma)^2
  Tmat = matrix(rep(T.nite + T.day*exp(xi), each=sgrid.ncell), ncol=K)
  PhiMat = exp(logPhiMat) * Tmat
  retVal = sgrid.cellsize * sum(lambda*exp(apply(-PhiMat,1,sum)))
  retVal
}

## this conditional is used for predicting locations of n0 individuals not observed at any of K traps
logDensity.spred = function(s, Xloc, alpha, sigma, xi, beta, X.pred, W, T.nite, T.day) {
    logLambda = sum(X.pred*beta)
    smat = matrix(s, nrow=1)
    distVec = as.vector(rdist(Xloc, smat))
    logOfPhi = W %*% alpha - 0.5*(distVec/sigma)^2
    T = T.nite + T.day*exp(xi)
    Phi = T*exp(logOfPhi)
    retVal = logLambda - sum(Phi)
    retVal
}

    

                                        
### Compute posterior of map of realized abundance for visualizing map of realized density

## ... read Markov chains from files
out = -(1:burnin)
mc = as.matrix(read.csv('mc.csv'))
mc = mc[out, ]

## ... read Markov chains of locations from files
mc.sx = as.matrix(read.csv('mcForSlocx.csv'))
mc.sy = as.matrix(read.csv('mcForSlocy.csv'))
mc.sx = mc.sx[out, ]
mc.sy = mc.sy[out, ]


    
## ... form discrete approximation of spatial domain for computing maps of predictions
spred = sgrid
ind = ComputeIndexForNonmissingValues(spred, indForNA)
    
## ... for each draw of Markov chain, tabulate number of individual activity centers located within each raster cell for the n individuals detected at least once
spred.xylimits = xyLimitsOfRasterCells(spred, indForNA)
ndraws = nrow(mc.sx)
mc.n = matrix(nrow=ndraws, ncol=nrow(spred.xylimits))
for (draw in 1:ndraws) {
    loc = cbind(mc.sx[draw, ], mc.sy[draw, ])
    mc.n[draw, ] = xyCountInRaster(loc, spred.xylimits)
}

## ... now calculate posterior summary for map of realized density of n individuals
npost.mean = apply(mc.n, 2, mean)
temp = raster(spred)
values(temp)[ind] = npost.mean
names(temp) = 'DetectedIndivs'
spred = addLayer(spred, temp)


## ... for each draw of Markov chain, draw locations of n0 activity centers of individuals not detected by any of K traps
## (note:  these locations are drawn from a single conditional distribution with density function [s|y=0] )
spred.loc = xyFromCell(spred, 1:ncell(spred))
spred.loc = spred.loc[ind, ]
spred.ncell = sum(ind)
spred.cellsize = prod(res(spred))
spred.distmat = rdist(spred.loc, traploc)
## .... assign covariates at each location on discrete prediction grid
X.pred = X
alpha.names = paste('alpha', 1:ncol(W), sep='')
beta.names = paste('beta', 1:ncol(X), sep='')


ndraws = nrow(mc)
mc.n0 = matrix(nrow=ndraws, ncol=nrow(spred.xylimits))

for (draw in 1:ndraws) {
    alpha = mc[draw, alpha.names]
    beta = mc[draw, beta.names]
    sigma = mc[draw, 'sigma']
    xi = mc[draw, 'xi']
    piZeroLambdaValue = piZeroLambda(alpha, sigma, xi, beta, X.pred, spred.cellsize, W, T.nite, T.day, spred.distmat)
    probS = rep(NA, spred.ncell)
    for (i in 1:spred.ncell) {
        probS[i] = spred.cellsize * exp(logDensity.spred(spred.loc[i,], traploc, alpha, sigma, xi, beta, X.pred[i,], W, T.nite, T.day)) / piZeroLambdaValue
    }
    
    ## draw n0 locations from same conditional distribution of [s | y=0]
    ind.spred = sample(1:spred.ncell, size=mc[,'n0'], replace=TRUE, prob=probS)
    loc  = spred.loc[ind.spred, ]
    mc.n0[draw, ] = xyCountInRaster(loc, spred.xylimits)
}


## ... now calculate posterior summary for map of realized density of n0 individuals
n0post.mean = apply(mc.n0, 2, mean)
temp = raster(spred)
values(temp)[ind] = n0post.mean
names(temp) = 'UndetectedIndivs'
spred = addLayer(spred, temp)


## ... now calculate posterior summary for map of realized density of n+n0 individuals
Npost.mean = apply(mc.n+mc.n0, 2, mean)
temp = raster(spred)
values(temp)[ind] = Npost.mean
names(temp) = 'AllIndivs'
spred = addLayer(spred, temp)

Npost.var = apply((mc.n+mc.n0)^2, 2, mean) - Npost.mean^2
temp = raster(spred)
values(temp)[ind] = sqrt(Npost.var)
names(temp) = 'SDofAllIndivs'
spred = addLayer(spred, temp)
    
spred
    }
