# Supplementary material for: A hierarchical model for estimating the spatial distribution and abundance of animals detected by continuous-time recorders
Source: PLoS One. 2017 May 17;12(5):e0176966. doi: 10.1371/journal.pone.0176966 (PMC5435310; doi:10.1371/journal.pone.0176966)
Supplement: S2 Appendix — This software has been approved for release by the U.S. Geological Survey (USGS). Although the software has been subjected to rigorous review, the USGS reserves the right to update the software as needed pursuant to further analysis and review. No warranty, expressed or implied, is made by the USGS or the U.S. Government as to the functionality of the software and related material nor shall the fact of release constitute any such warranty. Furthermore, the software is released on condition that neither the USGS nor the U.S. Government shall be held liable for any damages resulting from its authorized or unauthorized use. (ZIP) [file pone.0176966.s002.zip › contTrappingArray.mcmcFuncs.R]

library(raster)
library(fields)
library(mvtnorm)


### Compute Markov chain used to estimate summaries of the posterior distribution

fit.contTrappingArray = function(niter=100, niterInterval=10, sgrid, indForNA, traploc, y, X, W, Z, T.day, T.nite,  adaptiveMHoutput=TRUE) {

    ## ... define utility function for computing index of non-missing values in layer of raster object indexed by indForNA
    ComputeIndexForNonmissingValues = function(rasterObj, indForNA) {
        rasterObj.valuesVector = NA
        if (nlayers(rasterObj)==1)  rasterObj.valuesVector = values(rasterObj)
        if (nlayers(rasterObj)>1) rasterObj.valuesVector = values(rasterObj)[,indForNA]
        !is.na(rasterObj.valuesVector)
    }

    
    ## ... compute variables used in model
    n = nrow(y)
    K = ncol(y)
    sgrid.loc = xyFromCell(sgrid, 1:ncell(sgrid))

    ind = ComputeIndexForNonmissingValues(sgrid, indForNA)
    sgrid.loc = sgrid.loc[ind, ]
    sgrid.ncell = nrow(sgrid.loc)
    sgrid.cellsize = prod(res(sgrid))
    sgrid.area = sgrid.ncell * sgrid.cellsize
    distmat = rdist(sgrid.loc, traploc)   # matrix of distances between trap locations and sgrid locations


    

## ... define utility functions
    
xyLimitsOfRasterCells = function(r, indForNA) {
    ## returns coordinates of corners of all cells of raster r whose value is not NA
    ind = ComputeIndexForNonmissingValues(r, indForNA)
    loc = xyFromCell(r, 1:ncell(r))
    loc = loc[ind, ]
    xyres = res(r)
    xyLimits = cbind(xmin=loc[,1]-xyres[1]/2, xmax=loc[,1]+xyres[1]/2, ymin=loc[,2]-xyres[2]/2, ymax=loc[,2]+xyres[2]/2)
    xyLimits
}

    
xyInRaster = function(loc, xyLimits) {
    ## returns TRUE if loc corresponds to any location included within the set of xyLimits
    inRaster = loc[1]>=xyLimits[,'xmin'] & loc[1]<=xyLimits[,'xmax'] & loc[2]>=xyLimits[,'ymin'] & loc[2]<=xyLimits[,'ymax']
    any(inRaster)
}

    
    
## ... define functions used in Metropolis-Hastings sampling

Lambda = function(beta, X, sgrid.cellsize) {
  lambda = exp(X %*% beta)
  sgrid.cellsize*sum(lambda)
}


piZeroLambda = function(alpha, sigma, xi, beta, X, sgrid.cellsize, W, T.nite, T.day, distmat) {  
  lambda = exp(X %*% beta)
  sgrid.ncell = dim(distmat)[1]
  K = dim(distmat)[2]
  logPsi = W %*% alpha
  logPsiMat = matrix(rep(logPsi, each=sgrid.ncell), ncol=K)
  logPhiMat = logPsiMat - 0.5*(distmat/sigma)^2
  Tmat = matrix(rep(T.nite + T.day*exp(xi), each=sgrid.ncell), ncol=K)
  PhiMat = exp(logPhiMat) * Tmat
  retVal = sgrid.cellsize * sum(lambda*exp(apply(-PhiMat,1,sum)))
  retVal
}


logDensity.beta = function(beta, alpha, sigma, xi, X, sgrid.cellsize, W, T.nite, T.day, distmat, n0, X.obs, beta.mu, beta.sigma) {
  logDensity.prior = sum(dnorm(beta, mean=beta.mu, sd=beta.sigma, log=TRUE))
  logDensity = -Lambda(beta, X, sgrid.cellsize) + n0*log(piZeroLambda(alpha, sigma, xi, beta, X, sgrid.cellsize, W, T.nite, T.day, distmat)) + sum(X.obs%*%beta)
  logDensity + logDensity.prior
}


neglogDensity.beta = function(beta, alpha, sigma, xi, X, sgrid.cellsize, W, T.nite, T.day, distmat, n0, X.obs, beta.mu, beta.sigma) {
   (-1)*logDensity.beta(beta, alpha, sigma, xi, X, sgrid.cellsize, W, T.nite, T.day, distmat, n0, X.obs, beta.mu, beta.sigma)
}

negGrad.beta = function(beta, alpha, sigma, xi, X, sgrid.cellsize, W, T.nite, T.day, distmat, n0, X.obs, beta.mu, beta.sigma) {
  lambda = exp(X %*% beta)
  sgrid.ncell = dim(distmat)[1]
  K = dim(distmat)[2]
  logPsi = W %*% alpha
  logPsiMat = matrix(rep(logPsi, each=sgrid.ncell), ncol=K)
  logPhiMat = logPsiMat - 0.5*(distmat/sigma)^2
  Tmat = matrix(rep(T.nite + T.day*exp(xi), each=sgrid.ncell), ncol=K)
  PhiMat = exp(logPhiMat) * Tmat
  piZeroLambda = sgrid.cellsize * sum(lambda*exp(apply(-PhiMat,1,sum)))
  cterm = exp(apply(-PhiMat,1,sum))
  temp = as.vector(lambda) * (cterm*n0/piZeroLambda - 1)
  grad = -(beta-beta.mu)/(beta.sigma^2) + apply(X.obs,2,sum) + sgrid.cellsize * apply(X*temp,2,sum)
  (-1) * grad
}


logDensity.alphaANDlogsigma = function(param, beta, y, X, sgrid.cellsize, W, T.nite, T.day, distmat, n0, distmat.obs, Z, alpha.mu, alpha.sigma, sigma.nu, sigma.scale, xi.mu, xi.sigma) {
    sigma = exp(param[1])
    xi = param[2]
    alpha = param[-(1:2)]
    logDensity.alphaprior = sum(dnorm(alpha, mean=alpha.mu, sd=alpha.sigma, log=TRUE))
    logDensity.xiprior = dnorm(xi, mean=xi.mu, sd=xi.sigma, log=TRUE)
    logDensity.sigmaprior = -0.5 * (sigma.nu+1) * log(1 + (1/sigma.nu)*(sigma/sigma.scale)^2)
    logDensity.prior = logDensity.alphaprior + logDensity.sigmaprior + logDensity.xiprior + log(sigma)
    logPsi = W %*% alpha
    n = dim(y)[1]
    K = dim(distmat)[2]
    logPsiMat = matrix(rep(logPsi, each=n), ncol=K)
    logPhiMat = logPsiMat - 0.5*(distmat.obs/sigma)^2
    Tmat = matrix(rep(T.nite + T.day*exp(xi), each=n), ncol=K)
    PhiMat = exp(logPhiMat) * Tmat
    logDensity = n0*log(piZeroLambda(alpha, sigma, xi, beta, X, sgrid.cellsize, W, T.nite, T.day, distmat)) - sum(PhiMat)
    for (i in 1:n) {
        for (k in 1:K) {
            if (y[i,k]>0) {
                logDensity = logDensity + y[i,k]*logPhiMat[i,k] + sum(xi*Z[i,k, 1:y[i,k]])
            }
        }
    }
    logDensity + logDensity.prior
}

neglogDensity.alphaANDlogsigma = function(param, beta, y, X, sgrid.cellsize, W, T.nite, T.day, distmat, n0, distmat.obs, Z, alpha.mu, alpha.sigma, sigma.nu, sigma.scale, xi.mu, xi.sigma) {
   (-1)*logDensity.alphaANDlogsigma(param, beta, y, X, sgrid.cellsize, W, T.nite, T.day, distmat, n0, distmat.obs, Z, alpha.mu, alpha.sigma, sigma.nu, sigma.scale, xi.mu, xi.sigma)
}


## this conditional is used for predicting locations of n0 individuals not observed at any of K traps
logDensity.spred = function(s, Xloc, alpha, sigma, xi, beta, X.pred, W, T.nite, T.day) {
    logLambda = sum(X.pred*beta)
    smat = matrix(s, nrow=1)
    distVec = as.vector(rdist(Xloc, smat))
    logOfPhi = W %*% alpha - 0.5*(distVec/sigma)^2
    T = T.nite + T.day*exp(xi)
    Phi = T*exp(logOfPhi)
    retVal = logLambda - sum(Phi)
    retVal
}


logDensity.s = function(s, yvec, Xloc, alpha, sigma, xi, beta, X.obs, W, T.nite, T.day, Zmat) {
    logLambda = sum(X.obs*beta)
    smat = matrix(s, nrow=1)
    distVec = as.vector(rdist(Xloc, smat))
    logOfPhi = W %*% alpha - 0.5*(distVec/sigma)^2
    T = T.nite + T.day*exp(xi)
    Phi = T*exp(logOfPhi)
    retVal = logLambda - sum(Phi)
    for (k in 1:length(yvec)) {
        if (yvec[k]>0) {
            retVal = retVal + yvec[k]*logOfPhi[k] + sum(xi*Zmat[k,1:yvec[k]])
        }
    }       
    retVal
}

neglogDensity.s = function(s, yvec, Xloc, alpha, sigma, xi, beta, X.obs, W, T.nite, T.day, Zmat) {
    (-1)*logDensity.s(s, yvec, Xloc, alpha, sigma, xi, beta, X.obs, W, T.nite, T.day, Zmat)
}

negGrad.s = function(s, yvec, Xloc, alpha, sigma, xi, beta, X.obs, W, T.nite, T.day, Zmat) {
    ## this code assumes that X.obs does not include s as a regressor
    smat = matrix(s, nrow=1)
    distVec = as.vector(rdist(Xloc, smat))
    logOfPhi = W %*% alpha - 0.5*(distVec/sigma)^2
    T = T.nite + T.day*exp(xi)
    cterm = yvec - T*exp(logOfPhi)
    g1 =  sum(cterm * (smat[,1] - Xloc[,1]) )
    g2 =  sum(cterm * (smat[,2] - Xloc[,2]) )
    g = matrix(c(g1, g2), ncol=1) / (sigma*sigma)
    g
}

negHess.s = function(s, yvec, Xloc, alpha, sigma, xi, beta, X.obs, W, T.nite, T.day, Zmat) {
    ## this code assumes that X.obs does not include s as a regressor
    smat = matrix(s, nrow=1)
    distVec = as.vector(rdist(Xloc, smat))
    logOfPhi = W %*% alpha - 0.5*(distVec/sigma)^2
    T = T.nite + T.day*exp(xi)
    cterm = yvec - T*exp(logOfPhi)

    h11 =  sum( (yvec-cterm) * (smat[,1] - Xloc[,1]) * (smat[,1] - Xloc[,1]) / (sigma*sigma) + cterm )
    h22 =  sum( (yvec-cterm) * (smat[,2] - Xloc[,2]) * (smat[,2] - Xloc[,2]) / (sigma*sigma) + cterm )
    h12 =  sum( (yvec-cterm) * (smat[,1] - Xloc[,1]) * (smat[,2] - Xloc[,2]) / (sigma*sigma)         )
    h21 = h12
    H = matrix(c(h11, h12, h12, h22), ncol=2) / (sigma*sigma)
    H
}


##  Begin MCMC
    
## .... assign prior hyperparameter values
beta.mu = rep(0, ncol(X))
beta.sigma = rep(10, ncol(X))

alpha.mu = rep(0, ncol(W))
alpha.sigma = rep(10, ncol(W))

sigma.nu = 2
sigma.scale = 10

xi.mu = 0
xi.sigma = 10


## .... initialize Gibbs sampler for model that retains activity centers of observed individuals

## .... initialize Markov chain
n0 = 1.0*n

beta = rep(0, ncol(X))
beta0 = log((n+n0) / sgrid.area)
beta[1] = beta0

alpha = rep(0, ncol(W))
alpha0 = log( 10 * mean(apply(y,2,mean)/(T.nite+T.day)) )
alpha[1] = alpha0
xi = 0

distmat.traps = rdist(traploc, traploc)
distvec.traps = distmat.traps[col(distmat.traps) < row(distmat.traps)]
sigma = quantile(distvec.traps, probs=0.25)

relCapFreq = y/apply(y,1,sum)
loc = relCapFreq %*% traploc  # activity centers of observed individuals
X.obs = matrix(nrow=n, ncol=dim(X)[2]) # values of X at activity centers
distmat.obs = rdist(loc, traploc)
for (i in 1:n) {
    ## .... find location on sgrid that is closest to loc[i,] and assign its value of X
    distVec = as.vector(rdist(sgrid.loc, matrix(loc[i,],nrow=1)))
    indVec = sort.int(distVec, method='quick', index.return=TRUE)$ix
    X.obs[i,] = X[indVec[1], ]
}


## .... assign values for adaptive, random-walk Metropolis sampling
batch = 0
batchsize = 50
mindeltaLogSigmaForRW = 0.01
delta = mindeltaLogSigmaForRW


sigmaOfProposal.s = rep(0.1*sigma, n)
naccept.s = rep(0, n)
nattempt.s = rep(0, n)
sgrid.xylimits = xyLimitsOfRasterCells(sgrid, indForNA)


sigmaOfProposal.beta = 0.1
naccept.beta = 0
nattempt.beta = 0

sigmaOfProposal.alpha = 0.1
naccept.alpha = 0
nattempt.alpha = 0

## .... compute Gibbs draws

continueGibbs = TRUE
draw = 0
ndraws = niter

CR = '\n'
cat('Begin Gibbs sampling:', CR, CR)


alpha.names = paste('alpha', 1:dim(W)[2], sep='')
beta.names = paste('beta', 1:dim(X)[2], sep='')

cat(c('n0','sigma', 'xi', alpha.names, beta.names), sep=',', file='mc.csv')
cat(CR, file='mc.csv', append=TRUE)

locx.names = paste('s.x', 1:n, sep='')
cat(locx.names, sep=',', file='mcForSlocx.csv')
cat(CR, file='mcForSlocx.csv', append=TRUE)
locx.names = paste('s.y', 1:n, sep='')
cat(locx.names, sep=',', file='mcForSlocy.csv')
cat(CR, file='mcForSlocy.csv', append=TRUE)


start.time = Sys.time()

while(continueGibbs) {
  
  draw = draw + 1
  drawinterval = niterInterval
  if (draw == round(draw/drawinterval)*drawinterval)  {
      end.time = Sys.time()
      elapsed.time = difftime(end.time, start.time, units='mins')
      cat('..... drawing sample #', draw, ' after ', elapsed.time, ' minutes', CR)
  }

  ## update the increment/decrement for adaptive Metropolis-Hastings samplers
  if (floor(draw/batchsize)*batchsize == draw) {
    batch = batch + 1
    if (1/sqrt(batch) < mindeltaLogSigmaForRW)  delta = 1/sqrt(batch)
  }
  
  
  ##  draw n0
  n0 = rpois(1, piZeroLambda(alpha, sigma, xi, beta, X, sgrid.cellsize, W, T.nite, T.day, distmat))
  

  ##  draw loc (= activity center of each observed individual)
  for (i in 1:n) {
      ## ... find mode and hessian of unnormalized conditional density function
      fit = optim(par=loc[i,], fn=neglogDensity.s, gr=negGrad.s, method='BFGS', hessian=FALSE, yvec=y[i,], Xloc=traploc, alpha=alpha, sigma=sigma, xi=xi, beta=beta, X.obs=X.obs[i,], W=W, T.nite=T.nite, T.day=T.day, Zmat=Z[i,,])

      fit.gradient = negGrad.s(fit$par, yvec=y[i,], Xloc=traploc, alpha=alpha, sigma=sigma, xi=xi, beta=beta, X.obs=X.obs[i,], W=W, T.nite=T.nite, T.day=T.day, Zmat=Z[i,,])
      fit.hessian = negHess.s(fit$par, yvec=y[i,], Xloc=traploc, alpha=alpha, sigma=sigma, xi=xi, beta=beta, X.obs=X.obs[i,], W=W, T.nite=T.nite, T.day=T.day, Zmat=Z[i,,])
      
      if (fit$conv==0 & sum(abs(fit.gradient))<0.0001*abs(fit$value) & all(diag(fit.hessian)>0) )  {  # test validity of MH proposal

          ## ... draw candidate for Metropolis-Hastings sampler
          meanOfProposal = fit$par
          ev = eigen(fit.hessian)$values
          if (any(ev<0) | ev[2]/ev[1]<0.0001) {
              fit.hessian[1,2] = 0
              fit.hessian[2,1] = 0
          }
          SigmaOfProposal = chol2inv(chol(fit.hessian))
          loc.cand = as.vector(rmvnorm(1, mean=meanOfProposal, sigma=SigmaOfProposal))
          ## ... find X value for candidate
          distVec = as.vector(rdist(sgrid.loc, matrix(loc.cand,nrow=1)))
          indVec = sort.int(distVec, method='quick', index.return=TRUE)$ix
          X.obs.cand = X[indVec[1], ]

          ## ... only use candidate if it lies within the spatial domain
          if (xyInRaster(loc.cand, sgrid.xylimits)) {
              logL.loc.cand = logDensity.s(loc.cand, yvec=y[i,], Xloc=traploc, alpha=alpha, sigma=sigma, xi=xi, beta=beta, X.obs=X.obs.cand, W=W, T.nite=T.nite, T.day=T.day, Zmat=Z[i,,])
              logL.loc = logDensity.s(loc[i,], yvec=y[i,], Xloc=traploc, alpha=alpha, sigma=sigma, xi=xi, beta=beta, X.obs=X.obs[i,], W=W, T.nite=T.nite, T.day=T.day, Zmat=Z[i,,])
              logQ.loc.cand = dmvnorm(loc.cand, mean=meanOfProposal, sigma=SigmaOfProposal, log=TRUE)
              logQ.loc = dmvnorm(loc[i,], mean=meanOfProposal, sigma=SigmaOfProposal, log=TRUE)
              logR = logL.loc.cand - logL.loc - logQ.loc.cand + logQ.loc
              if (logR >= 0 | runif(1,0,1) <= exp(logR)) {
                  loc[i,] = loc.cand
                  X.obs[i,] = X.obs.cand
              }
              else {
                  ## ... draw second candidate for delayed random-walk Metropolis sampler
                  SigmaOfProposal2 = diag(rep(sigmaOfProposal.s[i]^2, 2))
                  meanOfProposal2 = loc[i,]
                  loc.cand2 = as.vector(rmvnorm(1, mean=meanOfProposal2, sigma=SigmaOfProposal2))
                  ## ... find X value for candidate
                  distVec = as.vector(rdist(sgrid.loc, matrix(loc.cand2,nrow=1)))
                  indVec = sort.int(distVec, method='quick', index.return=TRUE)$ix
                  X.obs.cand2 = X[indVec[1], ]

                  ## ... only use second candidate if it lies within the spatial domain
                  if (xyInRaster(loc.cand2, sgrid.xylimits)) {
                      logL.loc.cand2 = logDensity.s(loc.cand2, yvec=y[i,], Xloc=traploc, alpha=alpha, sigma=sigma, xi=xi, beta=beta, X.obs=X.obs.cand2, W=W, T.nite=T.nite, T.day=T.day, Zmat=Z[i,,])
                      logQ.loc.cand2 = dmvnorm(loc.cand2, mean=meanOfProposal, sigma=SigmaOfProposal, log=TRUE)
                      logR2 = logL.loc.cand - logL.loc.cand2 - logQ.loc.cand + logQ.loc.cand2
                      if (logR2 < 0) {
                          logAlpha2 = logL.loc.cand2 - logL.loc - log(1-exp(logR)) + log(1-exp(logR2))
                          if (logAlpha2 >=0 | runif(1,0,1) <= exp(logAlpha2)) {
                              loc[i,] = loc.cand2
                              X.obs[i,] = X.obs.cand2
                              naccept.s[i] = naccept.s[i] + 1
                          }
                      }
                  }
                  nattempt.s[i] = nattempt.s[i] + 1
              }
          }
         
      } else {
          ## ... draw candidate for random-walk Metropolis sampler
          SigmaOfProposal = diag(rep(sigmaOfProposal.s[i]^2, 2))
          meanOfProposal = loc[i,]
          loc.cand = as.vector(rmvnorm(1, mean=meanOfProposal, sigma=SigmaOfProposal))
          ## ... find X value for candidate
          distVec = as.vector(rdist(sgrid.loc, matrix(loc.cand,nrow=1)))
          indVec = sort.int(distVec, method='quick', index.return=TRUE)$ix
          X.obs.cand = X[indVec[1], ]

          ## ... only use candidate if it lies within the spatial domain
          if (xyInRaster(loc.cand, sgrid.xylimits)) {
              logL.loc.cand = logDensity.s(loc.cand, yvec=y[i,], Xloc=traploc, alpha=alpha, sigma=sigma, xi=xi, beta=beta, X.obs=X.obs.cand, W=W, T.nite=T.nite, T.day=T.day, Zmat=Z[i,,])
              logL.loc = logDensity.s(loc[i,], yvec=y[i,], Xloc=traploc, alpha=alpha, sigma=sigma, xi=xi, beta=beta, X.obs=X.obs[i,], W=W, T.nite=T.nite, T.day=T.day, Zmat=Z[i,,])
              logR = logL.loc.cand - logL.loc
              if (logR >= 0 | runif(1,0,1) <= exp(logR)) {
                  loc[i,] = loc.cand
                  X.obs[i,] = X.obs.cand
                  naccept.s[i] = naccept.s[i] + 1
              }
          }
          nattempt.s[i] = nattempt.s[i] + 1
      }
      
      ## ... update proposal variance for random-walk Metropolis sampler
      if (floor(draw/batchsize)*batchsize == draw) {
          if (nattempt.s[i]>0 & adaptiveMHoutput) cat("i = ", i, " s(i) acceptRate = ", naccept.s[i]/nattempt.s[i], " in ", nattempt.s[i], " attempts", CR)
          SigmaDiff = ifelse(naccept.s[i] > 0.234*nattempt.s[i], exp(2*delta), exp(-2*delta))
          sigmaOfProposal.s[i] = sigmaOfProposal.s[i] * SigmaDiff
          nattempt.s[i] = 0  # reset counter for next batch
          naccept.s[i] = 0   # reset counter for next batch
      }
  }
  distmat.obs = rdist(loc, traploc)


  ## draw beta
  ## ... find mode and hessian of unnormalized conditional density function
  fit = optim(par=beta, fn=neglogDensity.beta, gr=negGrad.beta, method='BFGS', hessian=TRUE, alpha=alpha, sigma=sigma, xi=xi, X=X, sgrid.cellsize=sgrid.cellsize, W=W, T.nite=T.nite, T.day=T.day, distmat=distmat, n0=n0, X.obs=X.obs, beta.mu=beta.mu, beta.sigma=beta.sigma)

  fit.gradient = negGrad.beta(fit$par, alpha, sigma, xi, X, sgrid.cellsize, W, T.nite, T.day, distmat, n0, X.obs, beta.mu, beta.sigma)
  fit.hessian = fit$hessian

  ## ... draw candidate using multivariate normal distribution as proposal  
  if (fit$conv==0 & sum(abs(fit.gradient))<0.0001*abs(fit$value) & all(diag(fit.hessian)>0) )  {  # test validity of proposal
      meanOfProposal = fit$par
      ev = eigen(fit.hessian)$values
      if (any(ev<0) | (length(ev)>1 & ev[2]/ev[1]<0.0001)) { fit.hessian = diag(diag(fit.hessian)) }
      SigmaOfProposal = chol2inv(chol(fit.hessian))
      beta.cand = as.vector(rmvnorm(1, mean=meanOfProposal, sigma=SigmaOfProposal))

      logL.beta.cand = logDensity.beta(beta.cand, alpha, sigma, xi, X, sgrid.cellsize, W, T.nite=T.nite, T.day=T.day, distmat, n0, X.obs, beta.mu, beta.sigma)
      logL.beta = logDensity.beta(beta, alpha, sigma, xi, X, sgrid.cellsize, W, T.nite=T.nite, T.day=T.day, distmat, n0, X.obs, beta.mu, beta.sigma)
      logQ.beta.cand = dmvnorm(beta.cand, mean=meanOfProposal, sigma=SigmaOfProposal, log=TRUE)
      logQ.beta =  dmvnorm(beta, mean=meanOfProposal, sigma=SigmaOfProposal, log=TRUE)
      logR = logL.beta.cand - logL.beta - logQ.beta.cand + logQ.beta
      if (logR >= 0 | runif(1,0,1) <= exp(logR)) {
          beta = beta.cand
      }
      else {
          ## ... draw second candidate for delayed random-walk Metropolis sampler
          SigmaOfProposal2 = diag(rep(sigmaOfProposal.beta^2, length(beta)), nrow=length(beta), ncol=length(beta))
          meanOfProposal2 = beta
          beta.cand2 = as.vector(rmvnorm(1, mean=meanOfProposal2, sigma=SigmaOfProposal2))
          logL.beta.cand2 = logDensity.beta(beta.cand2, alpha, sigma, xi, X, sgrid.cellsize, W, T.nite=T.nite, T.day=T.day, distmat, n0, X.obs, beta.mu, beta.sigma)
          logQ.beta.cand2 = dmvnorm(beta.cand2, mean=meanOfProposal, sigma=SigmaOfProposal, log=TRUE)
          logR2 = logL.beta.cand - logL.beta.cand2 - logQ.beta.cand + logQ.beta.cand2
          if (logR2 < 0) {
              logAlpha2 = logL.beta.cand2 - logL.beta - log(1-exp(logR)) + log(1-exp(logR2))
              if (logAlpha2 >=0 | runif(1,0,1) <= exp(logAlpha2)) {
                  beta = beta.cand2
                  naccept.beta = naccept.beta + 1
              }
          }
          nattempt.beta = nattempt.beta + 1
      }
  }
  else {
      ## ... draw candidate for random-walk Metropolis sampler
      SigmaOfProposal = diag(rep(sigmaOfProposal.beta^2, length(beta)), nrow=length(beta), ncol=length(beta))
      meanOfProposal = beta
      beta.cand = as.vector(rmvnorm(1, mean=meanOfProposal, sigma=SigmaOfProposal))
      logL.beta.cand = logDensity.beta(beta.cand, alpha, sigma, xi, X, sgrid.cellsize, W, T.nite=T.nite, T.day=T.day, distmat, n0, X.obs, beta.mu, beta.sigma)
      logL.beta = logDensity.beta(beta, alpha, sigma, xi, X, sgrid.cellsize, W, T.nite=T.nite, T.day=T.day, distmat, n0, X.obs, beta.mu, beta.sigma)
      logR = logL.beta.cand - logL.beta
      if (logR >= 0 | runif(1,0,1) <= exp(logR)) {
          beta = beta.cand
          naccept.beta = naccept.beta + 1
      }
      nattempt.beta = nattempt.beta + 1
  }
  ## ... update proposal variance for random-walk Metropolis sampler
  if (floor(draw/batchsize)*batchsize == draw) {
      if (nattempt.beta>0 & adaptiveMHoutput) cat(" beta acceptRate = ", naccept.beta/nattempt.beta, " in ", nattempt.beta, " attempts", CR)
      SigmaDiff = ifelse(naccept.beta > 0.234*nattempt.beta, exp(2*delta), exp(-2*delta))
      sigmaOfProposal.beta = sigmaOfProposal.beta * SigmaDiff
      nattempt.beta = 0  # reset counter for next batch
      naccept.beta = 0   # reset counter for next batch
  }


   
  ## draw alpha and sigma and xi
  ## ... find mode and hessian of unnormalized conditional density function
  param = c(log(sigma), xi, alpha)
  fit = optim(par=param, fn=neglogDensity.alphaANDlogsigma, method='BFGS', hessian=TRUE, beta=beta, y=y, X=X, sgrid.cellsize=sgrid.cellsize, W=W, T.nite=T.nite, T.day=T.day, distmat=distmat, n0=n0, distmat.obs=distmat.obs, Z=Z, alpha.mu=alpha.mu, alpha.sigma=alpha.sigma, sigma.nu=sigma.nu, sigma.scale=sigma.scale, xi.mu=xi.mu, xi.sigma=xi.sigma)
  fit.hessian = fit$hessian

  ## ... draw candidate using  normal distribution as proposal  
  if (fit$conv==0 & all(diag(fit.hessian)>0) )  {  # test validity of proposal
      meanOfProposal = fit$par
      ev = eigen(fit.hessian)$values
      if (any(ev<0) | ev[2]/ev[1]<0.0001) { fit.hessian = diag(diag(fit.hessian)) }
      SigmaOfProposal = chol2inv(chol(fit.hessian))
      param.cand = as.vector(rmvnorm(1, mean=meanOfProposal, sigma=SigmaOfProposal))

      logL.param.cand = logDensity.alphaANDlogsigma(param.cand, beta, y, X, sgrid.cellsize, W, T.nite, T.day, distmat, n0, distmat.obs, Z, alpha.mu, alpha.sigma, sigma.nu, sigma.scale, xi.mu, xi.sigma)
      logL.param = logDensity.alphaANDlogsigma(param, beta, y, X, sgrid.cellsize, W, T.nite, T.day, distmat, n0, distmat.obs, Z, alpha.mu, alpha.sigma, sigma.nu, sigma.scale, xi.mu, xi.sigma)
      logQ.param.cand = dmvnorm(param.cand, mean=meanOfProposal, sigma=SigmaOfProposal, log=TRUE)
      logQ.param =  dmvnorm(param, mean=meanOfProposal, sigma=SigmaOfProposal, log=TRUE)
      logR = logL.param.cand - logL.param - logQ.param.cand + logQ.param
      if (logR >= 0 | runif(1,0,1) <= exp(logR)) {
          sigma = exp(param.cand[1])
          xi = param.cand[2]
          alpha = param.cand[-(1:2)]
      }
      else {
          ## ... draw second candidate for delayed random-walk Metropolis sampler
          SigmaOfProposal2 = diag(rep(sigmaOfProposal.alpha^2, length(param)))
          meanOfProposal2 = param
          param.cand2 = as.vector(rmvnorm(1, mean=meanOfProposal2, sigma=SigmaOfProposal2))
          logL.param.cand2 = logDensity.alphaANDlogsigma(param.cand2, beta, y, X, sgrid.cellsize, W, T.nite, T.day, distmat, n0, distmat.obs, Z, alpha.mu, alpha.sigma, sigma.nu, sigma.scale, xi.mu, xi.sigma)
          logQ.param.cand2 = dmvnorm(param.cand2, mean=meanOfProposal, sigma=SigmaOfProposal, log=TRUE)
          logR2 = logL.param.cand - logL.param.cand2 - logQ.param.cand + logQ.param.cand2
          if (logR2 < 0) {
              logAlpha2 = logL.param.cand2 - logL.param - log(1-exp(logR)) + log(1-exp(logR2))
              if (logAlpha2 >=0 | runif(1,0,1) <= exp(logAlpha2)) {
                  sigma = exp(param.cand[1])
                  xi = param.cand[2]
                  alpha = param.cand[-(1:2)]
                  naccept.alpha = naccept.alpha + 1
              }
          }
          nattempt.alpha = nattempt.alpha + 1
      }
   }
  else {
      ## ... draw candidate for random-walk Metropolis sampler
      meanOfProposal = param
      SigmaOfProposal = diag(rep(sigmaOfProposal.alpha^2, length(param)))
      param.cand = as.vector(rmvnorm(1, mean=meanOfProposal, sigma=SigmaOfProposal))
      logL.param.cand = logDensity.alphaANDlogsigma(param.cand, beta, y, X, sgrid.cellsize, W, T.nite, T.day, distmat, n0, distmat.obs, Z, alpha.mu, alpha.sigma, sigma.nu, sigma.scale, xi.mu, xi.sigma)
      logL.param = logDensity.alphaANDlogsigma(param, beta, y, X, sgrid.cellsize, W, T.nite, T.day, distmat, n0, distmat.obs, Z, alpha.mu, alpha.sigma, sigma.nu, sigma.scale, xi.mu, xi.sigma)
      logR = logL.param.cand - logL.param
      if (logR >= 0 | runif(1,0,1) <= exp(logR)) {
          sigma = exp(param.cand[1])
          xi = param.cand[2]
          alpha = param.cand[-(1:2)]
          naccept.alpha = naccept.alpha + 1
      }
      nattempt.alpha = nattempt.alpha + 1
  }
  ## ... update proposal variance for random-walk Metropolis sampler
  if (floor(draw/batchsize)*batchsize == draw) {
      if (nattempt.alpha>0 & adaptiveMHoutput) cat(" alpha acceptRate = ", naccept.alpha/nattempt.alpha, " in ", nattempt.alpha, " attempts", CR)
      SigmaDiff = ifelse(naccept.alpha > 0.234*nattempt.alpha, exp(2*delta), exp(-2*delta))
      sigmaOfProposal.alpha = sigmaOfProposal.alpha * SigmaDiff
      nattempt.alpha = 0  # reset counter for next batch
      naccept.alpha = 0   # reset counter for next batch
  }
  
  

  
  ## output results of Gibbs iteration to files
  cat(c(n0, sigma, xi, alpha, beta), sep=',', file='mc.csv', append=TRUE)
  cat(CR, file='mc.csv', append=TRUE)
  cat(loc[,1], sep=',', file='mcForSlocx.csv', append=TRUE)
  cat(CR, file='mcForSlocx.csv', append=TRUE)
  cat(loc[,2], sep=',', file='mcForSlocy.csv', append=TRUE)
  cat(CR, file='mcForSlocy.csv', append=TRUE)

  if (draw == ndraws) {
    cat('Completed ', ndraws, ' draws of MCMC algorithm', CR)
    numOfDraws = as.integer(readline(prompt='Enter additional number of MCMC draws -> '))

    if (numOfDraws == 0) {
      continueGibbs = FALSE
    }
    else {
      ndraws = ndraws + numOfDraws
    }
  }

}  # end of while loop

invisible()
}  # end of fitting model
