# Supplementary material for: A hierarchical model for estimating the spatial distribution and abundance of animals detected by continuous-time recorders
Source: PLoS One. 2017 May 17;12(5):e0176966. doi: 10.1371/journal.pone.0176966 (PMC5435310; doi:10.1371/journal.pone.0176966)
Supplement: S2 Appendix — This software has been approved for release by the U.S. Geological Survey (USGS). Although the software has been subjected to rigorous review, the USGS reserves the right to update the software as needed pursuant to further analysis and review. No warranty, expressed or implied, is made by the USGS or the U.S. Government as to the functionality of the software and related material nor shall the fact of release constitute any such warranty. Furthermore, the software is released on condition that neither the USGS nor the U.S. Government shall be held liable for any damages resulting from its authorized or unauthorized use. (ZIP) [file pone.0176966.s002.zip › Nagarahole.Analysis.R]

library(raster)
library(fields)
library(mvtnorm)
library(RColorBrewer)
library(maptools)

source('utilityFuncs.R')
source('ReadTigerData.R')
source('contTrappingArray.mcmcFuncs.R')
source('contTrappingArray.mapOfRealizedDensity.R')


## ... define utility function for computing index of non-missing values in layer of raster object indexed by indForNA
ComputeIndexForNonmissingValues = function(rasterObj, indForNA) {
    rasterObj.valuesVector = NA
    if (nlayers(rasterObj)==1)  rasterObj.valuesVector = values(rasterObj)
    if (nlayers(rasterObj)>1) rasterObj.valuesVector = values(rasterObj)[,indForNA]
    !is.na(rasterObj.valuesVector)
}


###  Read in camera-trap data
resolution = 500  #  resolution (meters) used to create discrete grid of spatial domain
shapefile = 'NHstatespace-utm'
trapLocFile = 'trap_2015_coord.csv'
trapOpFile = 'trap_op_ind.csv'
sunriseANDsunsetFile = 'sunriseANDsunsetData.txt'
detectionFile = 'Capt_date_time_noHrep.csv'

d = ReadCameraTrapData(resolution, shapefile, trapLocFile, trapOpFile, sunriseANDsunsetFile, detectionFile)


### Assign observed data to variables used in MCMC algorithm

## ... rescale units of spatial domain from meters to kilometers
distanceScaler = 1000
sgrid.extent = extent(as.matrix(extent(d$sgrid)) / distanceScaler)
sgrid = setExtent(d$sgrid, sgrid.extent)

## ... rescale units of trap locations from meters to kilometers
traploc = d$traploc / distanceScaler

y = d$captureFreqMatrix
Z = d$captureTimeCovariateArray
T.day = d$trapDaytimeEffort
T.nite = d$trapNitetimeEffort

parkIndicator = 'TLS'  # Tiger Land Status:  binary indicator equaling 1 if pixel is w/i park
ind = ComputeIndexForNonmissingValues(sgrid, parkIndicator)
sgrid.ncell = sum(ind)

X = matrix(1, nrow=sgrid.ncell)
W = matrix(1, nrow=nrow(traploc))


### Fit model to data
fit.contTrappingArray(niter=2500, niterInterval=50, sgrid, parkIndicator, traploc, y, X, W, Z, T.day, T.nite, FALSE)


### Compute summaries of posterior

## ... read Markov chains from files
mc = as.matrix(read.csv('mc.csv'))

## ...compute posterior means and quantiles
burnin = 500
out = -(1:burnin)
mc = mc[out, ]

psi.nite = exp(mc[,'alpha1'])
psi.day = exp(mc[,'alpha1'] + mc[,'xi'])
lambda0 = exp(mc[,'beta1'])

mc = cbind(mc, lambda0=lambda0, psiNite=psi.nite, psiDay=psi.day)

prob.quantiles = c(.50, .025, .975)  # for credible limits
post.stats = cbind(apply(mc,2,mean),  t(apply(mc, 2, quantile, probs=prob.quantiles)) )

prob.names = paste(as.character(100*prob.quantiles), '%', sep='')
post.names = dimnames(post.stats)[[1]]
dimnames(post.stats) = list(post.names, c('Mean', prob.names))

## .... calculate Monte Carlo standard errors
post.stats.MCSE = post.stats
for (i in 1:dim(mc)[2]) {
  postVec = as.vector(mc[,i])
  post.stats.MCSE[i,1] = mcse(postVec, mean)$se
  post.stats.MCSE[i,2] = mcse(postVec, median)$se
  post.stats.MCSE[i,3] = mcse(postVec, lowerQuantile)$se
  post.stats.MCSE[i,4] = mcse(postVec, upperQuantile)$se
}


### Print summaries of posterior
CR = '\n'
cat (CR, CR, 'Bayesian estimates of model parameters', CR, CR)
print(round(post.stats, 3))

cat (CR, CR, 'Monte Carlo SE of Bayesian estimates', CR, CR)
print(round(post.stats.MCSE,4))


### Compute posterior of map of mean realized abundance for visualizing map of mean realized density

spred = EstimateMapOfRealizedDensity(burnin, sgrid, parkIndicator, traploc, y, X, W, Z, T.day, T.nite)

## ... now compute map of individual activity centers within Nagarahole only
temp=raster(spred)
ind.nag = !(values(spred)[,parkIndicator]!=1 | is.na(values(spred)[,parkIndicator]))
values(temp)[ind.nag] = values(spred)[ind.nag, 'AllIndivs']
names(temp) = 'AllTigersInNagarahole'
spred = addLayer(spred, temp)

temp=raster(spred)
values(temp)[ind.nag] = values(spred)[ind.nag, 'SDofAllIndivs']
names(temp) = 'SDofAllTigersInNagarahole'
spred = addLayer(spred, temp)


pdf(file='MapOfEstimatedTigerAbund.pdf', onefile=FALSE)
par(mar=c(5,6,1,1))
##pal = brewer.pal(9, 'Blues')[-(1:3)]
pal = brewer.pal(9, 'YlOrRd')[-1]
plot(spred, 'AllTigersInNagarahole', col=pal, cex.axis=1.4, cex.lab=1.6, xlab='Easting (km)', ylab='Northing (km)', main='')
dev.off()

postscript(file='MapOfEstimatedTigerAbund.eps', onefile=FALSE)
par(mar=c(5,6,1,1))
##pal = brewer.pal(9, 'Blues')[-(1:3)]
pal = brewer.pal(9, 'YlOrRd')[-1]
plot(spred, 'AllTigersInNagarahole', col=pal, cex.axis=1.4, cex.lab=1.6, xlab='Easting (km)', ylab='Northing (km)', main='')
dev.off()

pdf(file='MapOfEstimatedSDofTigerAbund.pdf', onefile=FALSE)
par(mar=c(5,6,1,1))
##pal = brewer.pal(9, 'Blues')[-(1:3)]
pal = brewer.pal(9, 'YlOrRd')[-1]
plot(spred, 'SDofAllTigersInNagarahole', col=pal, cex.axis=1.4, cex.lab=1.6, xlab='Easting (km)', ylab='Northing (km)', main='')
dev.off()

## ... compute prediction of mean tiger abundance within Nagarahole only
spred.TigerAbundOfNag = sum(values(spred)[ind.nag, 'AllTigersInNagarahole'])
spred.areaOfNag = sum(ind.nag) * prod(res(spred))
cat('Total Abundance = ', spred.TigerAbundOfNag, '   Area = ', spred.areaOfNag, '\n')
