# Supplementary material for: A hierarchical model for estimating the spatial distribution and abundance of animals detected by continuous-time recorders
Source: PLoS One. 2017 May 17;12(5):e0176966. doi: 10.1371/journal.pone.0176966 (PMC5435310; doi:10.1371/journal.pone.0176966)
Supplement: S2 Appendix — This software has been approved for release by the U.S. Geological Survey (USGS). Although the software has been subjected to rigorous review, the USGS reserves the right to update the software as needed pursuant to further analysis and review. No warranty, expressed or implied, is made by the USGS or the U.S. Government as to the functionality of the software and related material nor shall the fact of release constitute any such warranty. Furthermore, the software is released on condition that neither the USGS nor the U.S. Government shall be held liable for any damages resulting from its authorized or unauthorized use. (ZIP) [file pone.0176966.s002.zip › ReadTigerData.R]

library(raster)
library(fields)
library(maptools)
library(rgdal)

ReadCameraTrapData = function(resolution, shapefile, trapLocFile, trapOpFile, sunriseANDsunsetFile, detectionFile) {
    
    ## resolution =  resolution (meters) used to create discrete grid of spatial domain
    ## shapefile = name of shape file for spatial domain and spatial covariates
    ## trapLocFile = name of file containing trap locations and trap-specific covariates
    ## trapOpFile = name of file containing times of trap operation (start and stop times)
    ## sunriseANDsunsetFile = name of file containing sunrise and sunset for period of trapping
    ## detectionFile = name of file containing detections of individuals by date, time, and trap

    

    ### Utility function for computing daytime and nightime trapping effort during a single time interval
    ComputeTrapEffort = function(startDate, endDate, startTime, endTime, sunriseANDsunsetData) {

        dateChar = as.character(sunriseANDsunsetData[,'date'])
        date = as.Date(dateChar, format='%Y-%m-%d')
        sunriseChar = paste('0', as.character(sunriseANDsunsetData[,'sunrise']), sep='')
        sunsetChar  = as.character(sunriseANDsunsetData[,'sunset'])
        sunrise = as.numeric(strptime(paste(dateChar, sunriseChar, sep=' '), format='%Y-%m-%d %H%M'))
        sunset = as.numeric(strptime(paste(dateChar, sunsetChar, sep=' '), format='%Y-%m-%d %H%M'))
        ndates = length(date)
        daytime = sunset - sunrise
        nitetime = sunrise[2:ndates] - sunset[1:(ndates-1)]

     
        startTime = as.numeric(strptime(paste(startDate, startTime, sep=' '), format='%d-%b-%y %H:%M'))
        endTime = as.numeric(strptime(paste(endDate, endTime, sep=' '), format='%d-%b-%y %H:%M'))
        startDate = as.Date(startDate, format='%d-%b-%y')
        endDate = as.Date(endDate, format='%d-%b-%y')
        ind.start = match(startDate, date)
        ind.end = match(endDate, date)

        ## ... compute effort on day camera was started
        daytimeEffort = 0
        nitetimeEffort = 0
        if (startTime>=sunrise[ind.start] & startTime<sunset[ind.start]) {  # camera started during daytime
            daytimeEffort = sunset[ind.start] - startTime
            nitetimeEffort = min(nitetime[ind.start], (endTime-sunset[ind.start]))
        }
        else {  ## camera started during nitetime
         nitetimeEffort = min(sunrise[ind.start+1],endTime) - startTime
        }

        ind = ind.start + 1
        while(ind <= ind.end) {
            if (ind < ind.end) {
                daytimeEffort = daytimeEffort + daytime[ind]
                nitetimeEffort = nitetimeEffort + nitetime[ind]
            }
            else {
                if (endTime>=sunrise[ind] & endTime<sunset[ind]) {  # camera stopped during daytime
                    daytimeEffort = daytimeEffort + (endTime-sunrise[ind])
                }
                else {  ## camera stopped during nitetime
                    daytimeEffort = daytimeEffort + daytime[ind]
                    nitetimeEffort = nitetimeEffort + (endTime-sunset[ind])
                    }
            }
            ind = ind + 1
            }

        secondsPerDay = 24 * 60 * 60
        retVal = c(daytimeEffort, nitetimeEffort) / secondsPerDay
        retVal
        }


    ### Read data from files

    ## ... read shape file for spatial domain and create rasterized grid of domain
    spPolygonData=readOGR(dsn=getwd(), layer=shapefile, verbose=FALSE)

    spExtent = as.matrix(extent(spPolygonData))
    n.ColsAndRows = round((spExtent[,2]-spExtent[,1]) / resolution, digits=0)

    shape.grid=raster(ncol=n.ColsAndRows['x'], nrow=n.ColsAndRows['y'])
    extent(shape.grid) = extent(spPolygonData)

    spPolygonNames = names(spPolygonData)
    
    s=rasterize(spPolygonData, shape.grid, spPolygonNames[1])
    names(s) = spPolygonNames[1]
    for (i in 1:length(spPolygonNames)) {
        if (i>1) {
        temp = rasterize(spPolygonData, shape.grid, spPolygonNames[i])
        names(temp) = spPolygonNames[i]
        s = addLayer(s, temp)
        }
    }


    ## ... read sunrise and sunset data
    sunriseANDsunset.df = read.table(sunriseANDsunsetFile, header=TRUE)
    dateChar = paste(sunriseANDsunset.df[,'year'], sunriseANDsunset.df[,'month'], sunriseANDsunset.df[,'day'], sep='-')
    sunriseANDsunset.date = as.Date(dateChar, format='%Y-%m-%d')
    sunriseANDsunsetData = data.frame(date=dateChar, sunriseANDsunset.df[, c('sunrise','sunset')])

    ## ... read trap effort data
    trapData = read.csv(trapOpFile)
    trapDateVec = as.character(trapData[,'Date'])
    trapTimeVec = as.character(trapData[,'Time'])
    trapIDVec = as.character(trapData[, 'LOC_ID'])

    trapID = names(table(trapIDVec))
    ntraps = length(trapID)
    trapTimeMatrix = matrix(nrow=ntraps, ncol=max(table(trapIDVec)))
    for (i in 1:ntraps) {
        ind = (trapIDVec == trapID[i])
        trapTimes = strptime(paste(trapDateVec[ind], trapTimeVec[ind], sep=' '), format='%d-%b-%y %H:%M')
        trapTimeMatrix[i, 1:sum(ind)] = as.numeric(trapTimes)
        }


    trapDaytimeEffort = matrix(nrow=ntraps, ncol=max(table(trapIDVec))/2)
    trapNitetimeEffort = trapDaytimeEffort
    for (i in 1:ntraps) {
        ind = (trapIDVec == trapID[i])
        trapDate = trapDateVec[ind]
        trapTime = trapTimeVec[ind]
        ntimes = sum(ind)
        for (j in 1:(ntimes/2)) {
            effort = ComputeTrapEffort(startDate=trapDate[j*2-1], endDate=trapDate[j*2], startTime=trapTime[j*2-1], endTime=trapTime[j*2], sunriseANDsunsetData)
            trapDaytimeEffort[i,j] = effort[1]
            trapNitetimeEffort[i,j] = effort[2]
        }
    }


    ## ...  read trap location data
    trapLocData =  read.csv('trap_2015_coord.csv')
    trapIDVec = as.character(trapLocData[, 'LOC_ID'])
    trapCoord = as.matrix(trapLocData[, c('X_COORD', 'Y_COORD')])
    traploc = matrix(nrow=ntraps, ncol=2)
    for (i in 1:ntraps) {
        ind = (trapIDVec == trapID[i])
        traploc[i, ] = trapCoord[ind, ]
    }


    ## ... read capture data
    capData = read.csv(detectionFile)
    indivIDVec = as.character(capData[,'ANIMAL_ID'])
    capDateVec = as.character(capData[,'Date'])
    capTimeVec = as.character(capData[,'Time'])
    capTrapIDVec = as.character(capData[, 'LOC_ID'])

    indivID = names(table(indivIDVec))
    nindivs = length(indivID)
    capFreqMatrix = matrix(0, nrow=nindivs, ncol=ntraps)
    for (irow in 1:length(indivIDVec)) {
        i = match(indivIDVec[irow], table=indivID)
        j = match(capTrapIDVec[irow], table=trapID)
        capFreqMatrix[i,j] = capFreqMatrix[i,j] + 1
    }

    capTimeArray = array(dim=c(nrow(capFreqMatrix), ncol(capFreqMatrix), max(capFreqMatrix)))
    capTimeCovariateArray = capTimeArray
    capTimeCounter = matrix(0, nrow=nrow(capFreqMatrix), ncol=ncol(capFreqMatrix))
    for (irow in 1:length(indivIDVec)) {
        i = match(indivIDVec[irow], table=indivID)
        j = match(capTrapIDVec[irow], table=trapID)
        capTime = strptime(paste(capDateVec[irow], capTimeVec[irow], sep=' '), format='%d-%b-%y %I:%M:%S %p')
        capDate = as.Date(capDateVec[irow], format='%d-%b-%y')

        ind = match(capDate, sunriseANDsunset.date)
        sunriseChar = paste('0', as.character(sunriseANDsunsetData[ind,'sunrise']), sep='')
        sunsetChar  = as.character(sunriseANDsunsetData[ind,'sunset'])
        sunrise = as.numeric(strptime(paste(sunriseANDsunsetData[ind,'date'], sunriseChar, sep=' '), format='%Y-%m-%d %H%M'))
        sunset =  as.numeric(strptime(paste(sunriseANDsunsetData[ind,'date'], sunsetChar, sep=' '), format='%Y-%m-%d %H%M'))

        capTimeCovValue = ifelse(capTime>=sunrise & capTime<sunset, 1, 0)
        capTimeCounter[i,j] = capTimeCounter[i,j] + 1
        capTimeArray[i,j, capTimeCounter[i,j]] = as.numeric(capTime)
        capTimeCovariateArray[i,j, capTimeCounter[i,j]] = capTimeCovValue
    }

    ## ... check to ensure that each capture time resides within a trap's operational period
    for (i in 1:nrow(capFreqMatrix)) {
        for (k in 1:ncol(capFreqMatrix)) {
            if (capFreqMatrix[i,k]>0) {
                capTime = capTimeArray[i,k, 1:capFreqMatrix[i,k]]
                trapTime = trapTimeMatrix[k, ]
                J = sum(!is.na(trapTime))
                even = seq(2,J,  by=2)
                odd = seq(1,J-1, by=2)
                for (icap in 1:length(capTime)) {
                    if (!any(capTime[icap]>=trapTime[odd] & capTime[icap]<=trapTime[even])) {
                        stop("STOP: one or more capture times do not reside within a trap's operational period")
                    }
                }
            }
        }
    }

    ## ... check to ensure that capture times occur without multiplicity at each trap
    for (i in 1:nrow(capFreqMatrix)) {
        for (k in 1:ncol(capFreqMatrix)) {
            if (capFreqMatrix[i,k]>0) {
                capTime = capTimeArray[i,k, 1:capFreqMatrix[i,k]]
                if (length(unique(capTime)) < capFreqMatrix[i,k]) {
                    cat("capture times of individual ID ", indivID[i], " at trap ID", trapID[k], " are not unique", "\n")
                }
            }
        }
    }


    list(sgrid=s, traploc=traploc, trapcov=NA, trapDaytimeEffort=rowSums(trapDaytimeEffort, na.rm=TRUE), trapNitetimeEffort=rowSums(trapNitetimeEffort, na.rm=TRUE), captureFreqMatrix=capFreqMatrix, captureTimeCovariateArray=capTimeCovariateArray)
    
    }  # end of ReadCameraTrapData

    
