# Supplementary material for: A hierarchical model for estimating the spatial distribution and abundance of animals detected by continuous-time recorders
Source: PLoS One. 2017 May 17;12(5):e0176966. doi: 10.1371/journal.pone.0176966 (PMC5435310; doi:10.1371/journal.pone.0176966)
Supplement: S2 Appendix — This software has been approved for release by the U.S. Geological Survey (USGS). Although the software has been subjected to rigorous review, the USGS reserves the right to update the software as needed pursuant to further analysis and review. No warranty, expressed or implied, is made by the USGS or the U.S. Government as to the functionality of the software and related material nor shall the fact of release constitute any such warranty. Furthermore, the software is released on condition that neither the USGS nor the U.S. Government shall be held liable for any damages resulting from its authorized or unauthorized use. (ZIP) [file pone.0176966.s002.zip › sunriseANDsunsetData.txt]

year month day sunrise sunset
2014  11  01  0548 1730 
2014  11  02  0548 1730 
2014  11  03  0549 1729 
2014  11  04  0549 1729 
2014  11  05  0549 1729 
2014  11  06  0549 1729 
2014  11  07  0550 1728 
2014  11  08  0550 1728 
2014  11  09  0550 1728 
2014  11  10  0551 1728 
2014  11  11  0551 1728 
2014  11  12  0551 1727 
2014  11  13  0552 1727 
2014  11  14  0552 1727 
2014  11  15  0553 1727 
2014  11  16  0553 1727 
2014  11  17  0553 1727 
2014  11  18  0554 1727 
2014  11  19  0554 1727 
2014  11  20  0555 1727 
2014  11  21  0555 1727 
2014  11  22  0556 1727 
2014  11  23  0556 1727 
2014  11  24  0557 1727 
2014  11  25  0557 1727 
2014  11  26  0558 1728 
2014  11  27  0558 1728 
2014  11  28  0559 1728 
2014  11  29  0559 1728 
2014  11  30  0600 1728 
2014  12  01  0600 1728
2014  12  02  0601 1729
2014  12  03  0601 1729
2014  12  04  0602 1729
2014  12  05  0602 1730
2014  12  06  0603 1730
2014  12  07  0603 1730
2014  12  08  0604 1730
2014  12  09  0604 1731
2014  12  10  0605 1731
2014  12  11  0605 1732
2014  12  12  0606 1732
2014  12  13  0607 1732
2014  12  14  0607 1733
2014  12  15  0608 1733
2014  12  16  0608 1734
2014  12  17  0609 1734
2014  12  18  0609 1735
2014  12  19  0610 1735
2014  12  20  0610 1735
2014  12  21  0611 1736
2014  12  22  0611 1736
2014  12  23  0612 1737
2014  12  24  0612 1737
2014  12  25  0613 1738
2014  12  26  0613 1739
2014  12  27  0614 1739
2014  12  28  0614 1740
2014  12  29  0614 1740
2014  12  30  0615 1741
2014  12  31  0615 1741
2015  01  01  0616 1742  
2015  01  02  0616 1742  
2015  01  03  0616 1743  
2015  01  04  0617 1743  
2015  01  05  0617 1744  
2015  01  06  0618 1745  
2015  01  07  0618 1745  
2015  01  08  0618 1746  
2015  01  09  0618 1746  
2015  01  10  0619 1747  
2015  01  11  0619 1747  
2015  01  12  0619 1748  
2015  01  13  0619 1748  
2015  01  14  0620 1749  
2015  01  15  0620 1749  
2015  01  16  0620 1750  
2015  01  17  0620 1751  
2015  01  18  0620 1751  
2015  01  19  0620 1752  
2015  01  20  0621 1752  
2015  01  21  0621 1753  
2015  01  22  0621 1753  
2015  01  23  0621 1754  
2015  01  24  0621 1754  
2015  01  25  0621 1754  
2015  01  26  0621 1755  
2015  01  27  0621 1755  
2015  01  28  0621 1756  
2015  01  29  0621 1756  
2015  01  30  0621 1757  
2015  01  31  0621 1757  
