# Supplementary material for: A hierarchical model for estimating the spatial distribution and abundance of animals detected by continuous-time recorders
Source: PLoS One. 2017 May 17;12(5):e0176966. doi: 10.1371/journal.pone.0176966 (PMC5435310; doi:10.1371/journal.pone.0176966)
Supplement: S2 Appendix — This software has been approved for release by the U.S. Geological Survey (USGS). Although the software has been subjected to rigorous review, the USGS reserves the right to update the software as needed pursuant to further analysis and review. No warranty, expressed or implied, is made by the USGS or the U.S. Government as to the functionality of the software and related material nor shall the fact of release constitute any such warranty. Furthermore, the software is released on condition that neither the USGS nor the U.S. Government shall be held liable for any damages resulting from its authorized or unauthorized use. (ZIP) [file pone.0176966.s002.zip › trap_2015_coord.csv]

LOC_ID	X_COORD	Y_COORD
1	610368.8907	1353957.867
2	608567.6012	1357472.564
3	612363.9822	1353925.615
4	606343.2529	1362598.302
5	606207.3341	1359304.238
6	619143.3405	1333574.354
7	617434.7146	1333476.89
8	620544.555	1334588.648
9	618691.0541	1335077.8
10	617904.8039	1334894.404
11	617993.1825	1337039.261
12	617426.8417	1346748.707
13	619701.2539	1345314.507
14	622567.5671	1345790.772
15	620637.1406	1348219.356
16	619300.1453	1349522.318
17	617601.1138	1348887.286
18	615774.4467	1348045.037
19	615432.0568	1351016.591
20	614162.1876	1349691.095
21	613378.4612	1351494.137
22	621138.8291	1337812.826
23	618501.2246	1339013.259
24	620275.4556	1340032.374
25	622191.7288	1340357.621
26	620459.1289	1342238.479
27	621406.8214	1343870.382
28	623305.4408	1342100.872
29	623280.665	1343870.384
30	624563.8769	1343812.713
31	627206.8793	1343103.929
32	628017.5007	1344387.095
33	626571.2675	1345160.62
34	631090.0923	1345470.086
35	632085.7665	1346441.199
36	632881.5407	1343697.348
37	634010.3235	1345555.07
38	630224.1431	1344184.364
39	630222.1512	1343400.176
40	630026.6089	1342083.136
41	628943.2051	1342715.477
42	628011.9087	1341399.693
43	627322.1848	1340072.815
44	629454.9744	1340653.855
45	616841.5169	1327889.37
46	616686.5924	1329928.188
47	617411.0529	1330356.824
48	618155.0008	1330532.286
49	619211.9166	1330300.905
50	618957.8572	1331769.749
51	621329.3541	1332719.38
52	622318.7092	1331165.065
53	621106.5566	1331287.319
54	621873.2777	1329872.549
55	623928.66	1330151.961
56	625132.1933	1328461.462
57	625182.3311	1330531.01
58	626328.418	1331373.079
59	627253.2374	1331498.664
60	628202.8057	1331183.082
61	627221.1103	1329581.804
62	629510.44	1332154.277
63	630772.0668	1332426.327
64	628200.8186	1333674.936
65	627027.8609	1335341.111
66	626432.0153	1337749.692
67	625392.1247	1339920.82
68	625458.0354	1341835.611
69	631321.899	1325955.153
70	630055.9208	1326121.074
71	628787.1751	1325667.667
72	629557.0464	1327675.088
73	628291.3796	1327789.094
74	631130.7241	1327841.198
75	629475.7039	1328861.497
76	629743.2954	1330173.292
77	632032.9501	1329411.299
78	632827.3806	1329000.05
79	634086.5684	1330815.143
80	632863.809	1332073.884
81	632756.2683	1333734.674
82	632368.1557	1335335.596
83	630336.693	1335896.248
84	628988.1959	1335358.38
85	628079.552	1336815.515
86	629558.0234	1338486.486
87	624215.1433	1338997.884
88	625240.415	1336922.884
89	625286.822	1334687.83
90	626168.479	1333155.295
91	623910.8357	1335233.976
92	623068.93	1335617.589
93	617911.7384	1327339.466
94	621505.9827	1327826.074
95	621069.5061	1327258.041
96	620013.3406	1327814.53
97	621122.5464	1325716.505
98	622479.7648	1325854.73
99	623865.7562	1326406.781
100	623705.9639	1327662.537
101	625702.0432	1326020.679
102	626308.612	1327294.029
103	627121.6414	1325052.263
104	629033.9462	1323986.474
105	630197.7135	1324055.641
106	633288.3761	1327430.422
107	632940.2368	1325400.412
108	633572.1007	1324106.944
109	631173.1328	1323117.549
110	633002.9307	1321811.619
111	632185.9731	1318625.987
112	629229.4358	1319793.303
113	630275.2882	1321480.056
114	628983.046	1321634.867
115	628490.0838	1322826.148
116	626495.3424	1323286.643
117	624722.3287	1323864.313
118	624151.3457	1325013.295
119	619303.2038	1325965.808
120	626022.457	1314224.292
121	625156.304	1315586.606
122	627568.2314	1315493.82
123	626454.707	1317396.999
124	628087.2392	1317424.889
125	624899.7635	1318361.597
126	626372.902	1320286.642
127	624482.202	1320577.396
128	624406.0892	1321603.448
129	619604.2478	1324739.364
130	621478.0128	1324514.624
131	623317.1178	1323989.024
132	621806.4926	1322453.282
133	622599.1028	1317937.422
134	623179.027	1315941.257
135	622450.7714	1320136.633
136	626641.7387	1345475.032
137	621180.7761	1318824.228
138	619679.2328	1319297.126
139	619631.359	1321481.248
140	620483.8853	1322335.148
141	618075.9532	1321845.612
142	619153.5523	1323341.825
143	616852.0558	1320978.18
144	618471.8982	1320295.482
145	618167.9357	1318380.953
146	618085.4828	1316906.368
147	618757.0368	1315078.611
148	620341.6237	1316777.018
149	620172.2164	1315005.671
150	621248.4997	1315516.503
151	620396.3989	1313959.2
152	621928.7484	1313477.589
153	619858.2917	1312033.775
154	615641.0524	1314731.441
155	614508.1518	1313898.772
156	615658.8817	1318612.338
157	618390.4316	1310776.054
158	617156.3659	1313831.478
159	617099.1333	1315392.883
160	614071.2584	1315662.233
161	616391.016	1317127.625
162	619279.1768	1318012.608
