# Supplementary material for: A hierarchical model for estimating the spatial distribution and abundance of animals detected by continuous-time recorders
Source: PLoS One. 2017 May 17;12(5):e0176966. doi: 10.1371/journal.pone.0176966 (PMC5435310; doi:10.1371/journal.pone.0176966)
Supplement: S2 Appendix — This software has been approved for release by the U.S. Geological Survey (USGS). Although the software has been subjected to rigorous review, the USGS reserves the right to update the software as needed pursuant to further analysis and review. No warranty, expressed or implied, is made by the USGS or the U.S. Government as to the functionality of the software and related material nor shall the fact of release constitute any such warranty. Furthermore, the software is released on condition that neither the USGS nor the U.S. Government shall be held liable for any damages resulting from its authorized or unauthorized use. (ZIP) [file pone.0176966.s002.zip › trap_op_ind.csv]

Trap	LOC_ID	Date	Time	Indicator
HKMBR1	1	29-Nov-14	11:21	1
HKMBR1	1	13-Jan-15	11:10	0
HKMBR2	2	29-Nov-14	11:50	1
HKMBR2	2	13-Jan-15	11:41	0
SGR	3	29-Nov-14	10:41	1
SGR	3	13-Jan-15	10:17	0
GTR	4	29-Nov-14	14:08	1
GTR	4	13-Jan-15	13:33	0
AKR	5	29-Nov-14	12:29	1
AKR	5	13-Jan-15	12:28	0
MLKR1.4	6	29-Nov-14	08:55	1
MLKR1.4	6	13-Jan-15	09:12	0
MLKR3.3	7	29-Nov-14	09:12	1
MLKR3.3	7	13-Jan-15	09:39	0
KKTR1.0	8	29-Nov-14	09:42	1
KKTR1.0	8	13-Jan-15	10:19	0
KKTR3.4	9	29-Nov-14	09:56	1
KKTR3.4	9	13-Jan-15	10:35	0
KKTR4.3	10	29-Nov-14	10:06	1
KKTR4.3	10	13-Jan-15	10:50	0
DRR3.8	11	29-Nov-14	10:24	1
DRR3.8	11	13-Jan-15	11:11	0
MGR4.9	12	29-Nov-14	12:25	1
MGR4.9	12	13-Jan-15	13:03	0
MGR1.9	13	29-Nov-14	12:39	1
MGR1.9	13	13-Jan-15	09:52	0
HPR2.3	14	29-Nov-14	13:38	1
HPR2.3	14	13-Jan-15	10:16	0
PDRN2.4	15	29-Nov-14	14:16	1
PDRN2.4	15	13-Jan-15	10:48	0
PDRN4.5	16	29-Nov-14	14:29	1
PDRN4.5	16	13-Jan-15	11:04	0
BKR2.8	17	29-Nov-14	14:43	1
BKR2.8	17	13-Jan-15	11:24	0
MGR7.3	18	29-Nov-14	12:11	1
MGR7.3	18	13-Jan-15	11:40	0
MKR2.0	19	29-Nov-14	11:48	1
MKR2.0	19	13-Jan-15	12:02	0
MGR10.0	20	29-Nov-14	11:32	1
MGR10.0	20	13-Jan-15	12:19	0
MGR12.0	21	29-Nov-14	15:22	1
MGR12.0	21	13-Jan-15	12:33	0
KDFLR0.0	22	27-Nov-14	09:23	1
KDFLR0.0	22	11-Jan-15	08:31	0
NRKR1.2	23	27-Nov-14	09:50	1
NRKR1.2	23	11-Jan-15	08:52	0
GMR2.2	24	27-Nov-14	10:13	1
GMR2.2	24	11-Jan-15	09:13	0
HCR1.3	25	27-Nov-14	10:43	1
HCR1.3	25	11-Jan-15	09:29	0
MNKR2.4	26	27-Nov-14	11:06	1
MNKR2.4	26	11-Jan-15	09:51	0
GNGR2.9	27	27-Nov-14	11:31	1
GNGR2.9	27	11-Jan-15	10:13	0
GNGR3.1	28	27-Nov-14	11:56	1
GNGR3.1	28	11-Jan-15	10:36	0
MHJR6.3	29	27-Nov-14	12:26	1
MHJR6.3	29	11-Jan-15	11:10	0
JDLR0.9	30	27-Nov-14	13:16	1
JDLR0.9	30	11-Jan-15	11:44	0
GHMR0.2	31	27-Nov-14	13:43	1
GHMR0.2	31	11-Jan-15	12:09	0
ERKR0.1	32	27-Nov-14	13:59	1
ERKR0.1	32	11-Jan-15	12:21	0
ERKR1.9	33	27-Nov-14	14:15	1
ERKR1.9	33	06-Dec-14	12:51	0
RRLR0.7	34	27-Nov-14	14:40	1
RRLR0.7	34	11-Jan-15	11:53	0
SLCR0.9	35	27-Nov-14	14:57	1
SLCR0.9	35	11-Jan-15	12:08	0
SLCR3.9	36	27-Nov-14	15:13	1
SLCR3.9	36	11-Jan-15	12:24	0
VTWR3.2	37	27-Nov-14	15:31	1
VTWR3.2	37	11-Jan-15	12:44	0
MDHR1.2	38	27-Nov-14	16:05	1
MDHR1.2	38	11-Jan-15	11:37	0
MDHR2.1	39	27-Nov-14	16:15	1
MDHR2.1	39	11-Jan-15	11:27	0
MDHR3.9	40	27-Nov-14	16:27	1
MDHR3.9	40	11-Jan-15	11:14	0
JKHR1.9	41	27-Nov-14	16:43	1
JKHR1.9	41	11-Jan-15	10:54	0
CMKR0.9	42	27-Nov-14	17:11	1
CMKR0.9	42	11-Jan-15	10:32	0
MDRS0.9	43	27-Nov-14	17:58	1
MDRS0.9	43	11-Jan-15	10:13	0
HDRR2.0	44	27-Nov-14	17:39	1
HDRR2.0	44	11-Jan-15	09:53	0
BZR1.9	45	27-Nov-14	08:47	1
BZR1.9	45	11-Jan-15	08:04	0
BZR4.4	46	27-Nov-14	09:05	1
BZR4.4	46	11-Jan-15	08:24	0
GGR0.4	47	27-Nov-14	09:24	1
GGR0.4	47	11-Jan-15	08:45	0
NGR2.3	48	27-Nov-14	09:36	1
NGR2.3	48	11-Jan-15	09:00	0
HGR1.8	49	27-Nov-14	09:47	1
HGR1.8	49	11-Jan-15	09:17	0
NFR0.2	50	27-Nov-14	09:59	1
NFR0.2	50	11-Jan-15	09:35	0
CPR1.6	51	27-Nov-14	10:22	1
CPR1.6	51	11-Jan-15	09:55	0
SMR0.8	52	27-Nov-14	11:03	1
SMR0.8	52	11-Jan-15	10:11	0
TGR0.2	53	27-Nov-14	10:38	1
TGR0.2	53	11-Jan-15	10:25	0
WTR2.2	54	27-Nov-14	11:21	1
WTR2.2	54	11-Jan-15	10:44	0
STR1.7	55	27-Nov-14	11:42	1
STR1.7	55	11-Jan-15	11:01	0
STR4.3	56	27-Nov-14	12:02	1
STR4.3	56	11-Jan-15	11:17	0
HKR1.0	57	27-Nov-14	12:23	1
HKR1.0	57	11-Jan-15	11:37	0
HKR2.4	58	27-Nov-14	12:37	1
HKR2.4	58	11-Jan-15	11:49	0
HKR3.6	59	27-Nov-14	12:52	1
HKR3.6	59	11-Jan-15	12:02	0
HKR5.4	60	27-Nov-14	13:04	1
HKR5.4	60	11-Jan-15	12:14	0
HPD2.4	61	27-Nov-14	13:52	1
HPD2.4	61	11-Jan-15	12:33	0
MMKD1.8	62	27-Nov-14	14:14	1
MMKD1.8	62	11-Jan-15	12:57	0
TLR1.3	63	27-Nov-14	14:43	1
TLR1.3	63	11-Jan-15	13:15	0
KKGR8.5	64	27-Nov-14	15:12	1
KKGR8.5	64	11-Jan-15	14:38	0
CBR5.3	65	27-Nov-14	15:36	1
CBR5.3	65	11-Jan-15	15:03	0
DKR3.6	66	27-Nov-14	16:15	1
DKR3.6	66	11-Jan-15	15:24	0
CBR0.3	67	27-Nov-14	16:40	1
CBR0.3	67	11-Jan-15	15:45	0
MHJR2.3	68	27-Nov-14	17:14	1
MHJR2.3	68	11-Jan-15	09:18	0
KDGR0.7	69	28-Nov-14	10:12	1
KDGR0.7	69	12-Jan-15	09:20	0
KDGR2.4	70	28-Nov-14	10:24	1
KDGR2.4	70	12-Jan-15	09:37	0
BGKR1.4	71	28-Nov-14	10:46	1
BGKR1.4	71	12-Jan-15	09:49	0
KDGR4.2	72	28-Nov-14	11:06	1
KDGR4.2	72	12-Jan-15	10:06	0
KFLR1.6	73	28-Nov-14	11:48	1
KFLR1.6	73	12-Jan-15	10:44	0
MDGR1.3	74	28-Nov-14	11:24	1
MDGR1.3	74	12-Jan-15	10:25	0
KDGR5.6	75	28-Nov-14	12:05	1
KDGR5.6	75	12-Jan-15	10:58	0
KDGR7.2	76	28-Nov-14	12:16	1
KDGR7.2	76	12-Jan-15	11:07	0
MKDR0.9	77	28-Nov-14	12:31	1
MKDR0.9	77	12-Jan-15	11:23	0
MHKR2.9	78	28-Nov-14	12:39	1
MHKR2.9	78	12-Jan-15	11:33	0
TRR1.3	79	28-Nov-14	13:07	1
TRR1.3	79	12-Jan-15	11:58	0
MHKR5.9	80	28-Nov-14	13:46	1
MHKR5.9	80	12-Jan-15	12:33	0
MHKR7.6	81	28-Nov-14	14:04	1
MHKR7.6	81	12-Jan-15	12:45	0
RKR4.6	82	28-Nov-14	14:49	1
RKR4.6	82	12-Jan-15	12:59	0
RKR2.5	83	28-Nov-14	14:57	1
RKR2.5	83	12-Jan-15	13:13	0
RSLR3.4	84	28-Nov-14	15:11	1
RSLR3.4	84	12-Jan-15	13:28	0
DMJR0.7	85	28-Nov-14	15:28	1
DMJR0.7	85	12-Jan-15	13:45	0
RSLR0.2	86	28-Nov-14	15:51	1
RSLR0.2	86	12-Jan-15	14:08	0
KKR0.6	87	28-Nov-14	16:26	1
KKR0.6	87	12-Jan-15	14:37	0
KKR3.0	88	28-Nov-14	16:45	1
KKR3.0	88	12-Jan-15	14:57	0
KKGR4.2	89	28-Nov-14	17:05	1
KKGR4.2	89	12-Jan-15	15:15	0
KKGR6.2	90	28-Nov-14	17:19	1
KKGR6.2	90	12-Jan-15	15:29	0
KKGR2.4	91	29-Nov-14	16:53	1
KKGR2.4	91	12-Jan-15	15:49	0
KKGR0.8	92	28-Nov-14	17:55	1
KKGR0.8	92	12-Jan-15	16:00	0
QRR1.4	93	28-Nov-14	08:29	1
QRR1.4	93	12-Jan-15	08:22	0
STBR3.2	94	28-Nov-14	09:08	1
STBR3.2	94	12-Jan-15	08:54	0
BDGR1.4	95	28-Nov-14	09:30	1
BDGR1.4	95	12-Jan-15	09:11	0
SKR0.7	96	28-Nov-14	09:55	1
SKR0.7	96	12-Jan-15	09:48	0
SKR4.4	97	28-Nov-14	10:11	1
SKR4.4	97	12-Jan-15	10:07	0
SKR5.5	98	28-Nov-14	10:20	1
SKR5.5	98	21-Dec-14	11:00	0
SKR5.5	98	25-Dec-14	17:40	1
SKR5.5	98	12-Jan-15	10:18	0
SKR7.8	99	28-Nov-14	10:45	1
SKR7.8	99	12-Jan-15	10:46	0
STBR0.5	100	28-Nov-14	10:34	1
STBR0.5	100	12-Jan-15	10:34	0
SKR9.9	101	28-Nov-14	10:58	1
SKR9.9	101	12-Jan-15	10:58	0
ASKR1.9	102	28-Nov-14	11:15	1
ASKR1.9	102	12-Jan-15	11:15	0
SKR11.2	103	28-Nov-14	11:31	1
SKR11.2	103	12-Jan-15	11:30	0
SKR14.2	104	28-Nov-14	11:48	1
SKR14.2	104	12-Jan-15	11:44	0
SKR16.2	105	28-Nov-14	11:55	1
SKR16.2	105	12-Jan-15	11:57	0
MHKR0.0	106	28-Nov-14	09:55	1
MHKR0.0	106	12-Jan-15	12:33	0
SMKR2.2	107	28-Nov-14	12:13	1
SMKR2.2	107	12-Jan-15	12:17	0
SMKR0.5	108	28-Nov-14	12:31	1
SMKR0.5	108	12-Jan-15	11:57	0
KVR1.5	109	28-Nov-14	09:16	1
KVR1.5	109	12-Jan-15	13:02	0
SMGR5.0	110	28-Nov-14	12:50	1
SMGR5.0	110	12-Jan-15	11:41	0
SMGR8.3	111	28-Nov-14	13:22	1
SMGR8.3	111	12-Jan-15	11:04	0
ADR1.1	112	28-Nov-14	14:12	1
ADR1.1	112	12-Jan-15	10:36	0
BBLR3.8	113	28-Nov-14	14:33	1
BBLR3.8	113	12-Jan-15	10:09	0
BBLR2.8	114	28-Nov-14	14:45	1
BBLR2.8	114	12-Jan-15	09:55	0
BBLR0.2	115	28-Nov-14	15:01	1
BBLR0.2	115	12-Jan-15	09:40	0
KMR3.5	116	28-Nov-14	15:16	1
KMR3.5	116	12-Jan-15	09:24	0
KMR5.6	117	28-Nov-14	15:59	1
KMR5.6	117	12-Jan-15	09:08	0
KLR1.5	118	28-Nov-14	15:43	1
KLR1.5	118	12-Jan-15	08:45	0
AMR0.9	119	28-Nov-14	08:19	1
AMR0.9	119	12-Jan-15	14:39	0
ACGR1.4	120	26-Nov-14	13:37	1
ACGR1.4	120	10-Jan-15	12:23	0
KSHR7.8	121	26-Nov-14	14:10	1
KSHR7.8	121	10-Jan-15	12:39	0
SHR3.2	122	26-Nov-14	14:29	1
SHR3.2	122	10-Jan-15	12:59	0
SHR0.8	123	26-Nov-14	14:47	1
SHR0.8	123	10-Jan-15	13:22	0
BCGR8.8	124	26-Nov-14	15:01	1
BCGR8.8	124	10-Jan-15	13:40	0
BCGR5.2	125	26-Nov-14	15:19	1
BCGR5.2	125	10-Jan-15	13:56	0
ADR4.5	126	26-Nov-14	16:02	1
ADR4.5	126	10-Jan-15	14:14	0
JMR3.7	127	26-Nov-14	16:20	1
JMR3.7	127	10-Jan-15	15:07	0
JMR2.6	128	26-Nov-14	16:37	1
JMR2.6	128	10-Jan-15	15:20	0
BMKR2.8	129	26-Nov-14	08:13	1
BMKR2.8	129	10-Jan-15	08:11	0
BMKR5.5	130	26-Nov-14	08:46	1
BMKR5.5	130	10-Jan-15	08:30	0
KPR1.7	131	26-Nov-14	09:04	1
KPR1.7	131	10-Jan-15	08:39	0
KMR9.2	132	26-Nov-14	09:28	1
KMR9.2	132	10-Jan-15	08:57	0
KSHR3.4	133	28-Nov-14	16:46	1
KSHR3.4	133	10-Jan-15	09:28	0
CMBR1.2	134	28-Nov-14	17:02	1
CMBR1.2	134	10-Jan-15	09:59	0
BCGR1.7	135	28-Nov-14	16:31	1
BCGR1.7	135	10-Jan-15	09:16	0
ERKR2.2	136	06-Dec-14	13:11	1
ERKR2.2	136	11-Jan-15	12:36	0
DCBR	137	26-Nov-14	13:35	1
DCBR	137	10-Jan-15	09:45	0
GPR	138	26-Nov-14	17:54	1
GPR	138	10-Jan-15	10:51	0
TKR3	139	26-Nov-14	10:03	1
TKR3	139	10-Jan-15	11:05	0
GMR	140	26-Nov-14	10:23	1
GMR	140	10-Jan-15	11:14	0
TKR2	141	26-Nov-14	10:50	1
TKR2	141	10-Jan-15	13:15	0
KPBR	142	26-Nov-14	11:11	1
KPBR	142	10-Jan-15	11:56	0
TKR1	143	26-Nov-14	08:27	1
TKR1	143	10-Jan-15	08:21	0
BNR7	144	26-Nov-14	11:39	1
BNR7	144	10-Jan-15	11:52	0
BNR6	145	26-Nov-14	11:54	1
BNR6	145	10-Jan-15	12:05	0
BNR5	146	26-Nov-14	12:13	1
BNR5	146	10-Jan-15	12:18	0
BNR4	147	26-Nov-14	12:32	1
BNR4	147	10-Jan-15	12:33	0
BCR	148	26-Nov-14	17:01	1
BCR	148	10-Jan-15	10:25	0
BNR3	149	26-Nov-14	12:49	1
BNR3	149	10-Jan-15	13:11	0
BBFLR	150	26-Nov-14	13:55	1
BBFLR	150	10-Jan-15	13:57	0
BNR2	151	26-Nov-14	14:52	1
BNR2	151	10-Jan-15	14:18	0
PMR	152	26-Nov-14	15:46	1
PMR	152	10-Jan-15	14:45	0
BNR1	153	26-Nov-14	16:24	1
BNR1	153	10-Jan-15	15:15	0
BER	154	26-Nov-14	10:49	1
BER	154	10-Jan-15	10:21	0
BCPR2	155	26-Nov-14	11:55	1
BCPR2	155	10-Jan-15	10:57	0
CCR	156	26-Nov-14	08:56	1
CCR	156	10-Jan-15	08:50	0
MNR	157	26-Nov-14	12:49	1
MNR	157	10-Jan-15	11:50	0
BCPR1	158	26-Nov-14	11:24	1
BCPR1	158	10-Jan-15	11:24	0
HVT	159	26-Nov-14	09:55	1
HVT	159	10-Jan-15	09:58	0
TMTR	160	26-Nov-14	09:36	1
TMTR	160	10-Jan-15	10:37	0
NVT	161	26-Nov-14	09:15	1
NVT	161	10-Jan-15	09:10	0
APR	162	26-Nov-14	17:18	1
APR	162	10-Jan-15	10:05	0
