# Supplementary material for: A hierarchical model for estimating the spatial distribution and abundance of animals detected by continuous-time recorders
Source: PLoS One. 2017 May 17;12(5):e0176966. doi: 10.1371/journal.pone.0176966 (PMC5435310; doi:10.1371/journal.pone.0176966)
Supplement: S2 Appendix — This software has been approved for release by the U.S. Geological Survey (USGS). Although the software has been subjected to rigorous review, the USGS reserves the right to update the software as needed pursuant to further analysis and review. No warranty, expressed or implied, is made by the USGS or the U.S. Government as to the functionality of the software and related material nor shall the fact of release constitute any such warranty. Furthermore, the software is released on condition that neither the USGS nor the U.S. Government shall be held liable for any damages resulting from its authorized or unauthorized use. (ZIP) [file pone.0176966.s002.zip › utilityFuncs.R]

# Define utility functions


logit = function(xx) { log(xx) - log(1-xx) }

expit = function(xx) { ifelse(xx<0, exp(xx) /(1 + exp(xx)),  1/(1 + exp(-xx))) }

lowerQuantile = function(z) {  quantile(z, probs=.025)  }

upperQuantile = function(z) {  quantile(z, probs=.975)  }


# compute Monte Carlo standard error of a functional (FUNC) of a Markov chain (x) using the Subsampling Bootstrap Method (SBM)
mcse = function(x, FUNC,  batchsize=floor(sqrt(length(x)))) {
  n = length(x)
  nb = n - batchsize + 1
  bval = rep(NA,nb)
  for (j in 1:nb) {
    ind = j:(batchsize+j-1)
    bval[j] = FUNC(x[ind])
  }
  ##  var.bval = var(bval)*(nb-1) * n * batchsize / ( (n-batchsize) * nb )    #  OLBM method
  var.bval = var(bval)*(nb-1) * batchsize / nb
  
  list(se=sqrt(var.bval / n), batchsize=batchsize)
}


# compute Monte Carlo standard error of Pr(X=xValue) from a Markov chain (x) of a discrete random variable using the Subsampling Bootstrap Method (SBM)
mcse.ProbDiscreteRV = function(x, xValue,  batchsize=floor(sqrt(length(x)))) {
 
  n = length(x)
  nb = n - batchsize + 1
  bval = rep(NA,nb)
  for (j in 1:nb) {
    ind = j:(batchsize+j-1)
    bval[j] = mean(x[ind]==xValue)
  }
  ##  var.bval = var(bval)*(nb-1) * n * batchsize / ( (n-batchsize) * nb )    #  OLBM method
  var.bval = var(bval)*(nb-1) * batchsize / nb
  
  list(se=sqrt(var.bval / n), batchsize=batchsize)
}


# compute Monte Carlo estimators of mean, variance, and standard deviation (and MCSE of each) for n independent draws of x, where distribution of x is not necessarily known
MonteCarloEsts = function(x) {
    n = length(x)
    xsq = x*x
    xmat = cbind(x, xsq)

    mu = apply(xmat, 2, mean)
    Sigma = var(xmat)

    xmean.est = mu[1]
    xmean.mcse = sqrt(Sigma[1,1]/n)

    xvar.est = mu[2] - mu[1]^2
    xvar.mcse =  sqrt( (Sigma[2,2] + 4*mu[1]*(mu[1]*Sigma[1,1] - Sigma[1,2]))/n )

    xsd.est = sqrt(xvar.est)
    xsd.mcse = sqrt( (0.25*Sigma[2,2] + mu[1]*mu[1]*Sigma[1,1] - mu[1]*Sigma[1,2]) / (n * (mu[2] - mu[1]^2)) )

    retval = c(as.vector(xmean.est), as.vector(xmean.mcse), as.vector(xvar.est), as.vector(xvar.mcse),
        as.vector(xsd.est), as.vector(xsd.mcse))
    names(retval) = c('mean.est', 'mean.mcse', 'var.est', 'var.mcse', 'sd.est', 'sd.mcse')
    retval
}
