# Supplementary material for: A hierarchical model for estimating the spatial distribution and abundance of animals detected by continuous-time recorders
Source: PLoS One. 2017 May 17;12(5):e0176966. doi: 10.1371/journal.pone.0176966 (PMC5435310; doi:10.1371/journal.pone.0176966)
Supplement: S4 Appendix — This software has been approved for release by the U.S. Geological Survey (USGS). Although the software has been subjected to rigorous review, the USGS reserves the right to update the software as needed pursuant to further analysis and review. No warranty, expressed or implied, is made by the USGS or the U.S. Government as to the functionality of the software and related material nor shall the fact of release constitute any such warranty. Furthermore, the software is released on condition that neither the USGS nor the U.S. Government shall be held liable for any damages resulting from its authorized or unauthorized use. (ZIP) [file pone.0176966.s004.zip › contTrappingArray.simData.R]

library(raster)
library(fields)
library(mvtnorm)


### MODEL IS CONTINUOUS TIME BUT TIME-DEPENDENCE IS SPECIFIED USING A SINGLE, DISCRETE-VALUED COVARIATE (NITETIME VS DAYTIME)


### Simulate individuals distributed over rectangular region S

simData = function(beta=c(log(4), 0.8), alpha=c(log(0.5), 0.5), sigma=0.4, xi=-1) {
    ## beta = parameters for computing intensity of point process as a function of covariates
    ## alpha = parameters for computing baseline capture rate per trap as a function of trap-specific covariates
    ## sigma = std deviation of Gaussian kernel for individual movements
    ## xi = effect of time covariate on baseline capture rate per trap


## ... define the region S
s.xmin = -2.5
s.xmax =  2.5
s.ymin = -2.5
s.ymax =  2.5

s.area =  (s.xmax-s.xmin)*(s.ymax-s.ymin)

npixels.x = 1000
npixels.y = 1000

s = raster(ncol=npixels.x, nrow=npixels.y, xmn=s.xmin, xmx=s.xmax, ymn=s.ymin, ymx=s.ymax)
s.loc = xyFromCell(s, 1:ncell(s))


## ... simulate covariate values over discretization of region S
mu1 = c(0.75, -0.2)
Sigma1 = matrix(c(0.25, 0.25, 0.25, 1.00), nrow=2)

mu2 = c(-0.7, 0.6)
Sigma2 = matrix(c(1.0, -0.2, -0.2, 0.25), nrow=2)

mu3 = c(-1.5, -1.0)
Sigma3 = matrix(c(0.15, 0.1, 0.1, 0.25), nrow=2)


mu4 = c(1.75, 1.75)
Sigma4 = matrix(c(0.15, -0.1, -0.1, 0.25), nrow=2)


xcov = 0.25 * dmvnorm(s.loc, mean=mu1, sigma=Sigma1) + 0.45 * dmvnorm(s.loc, mean=mu2, sigma=Sigma2) + 0.15 * dmvnorm(s.loc, mean=mu3, sigma=Sigma3) +  0.15 * dmvnorm(s.loc, mean=mu4, sigma=Sigma4)
xcov = (xcov - mean(xcov))/sd(xcov)

values(s) = xcov
names(s) = 'x'


## ... compute expected density of individuals over discretization of region S
beta.param = beta
X = cbind(rep(1, length(xcov)), xcov)
temp = raster(s)
values(temp) = exp(X %*% beta.param)
names(temp) = 'lambda'
s = addLayer(s, temp)

## ... simulate point pattern of individuals over discretization of S
maxlambda = max(values(s)[,'lambda'])
N.hpp = rpois(1, maxlambda*s.area)

ind.hpp = sample(1:ncell(s), size=N.hpp, replace=FALSE)   #  sampling w/o replacement ensures only 1 indiv per pixel
loc.hpp = s.loc[ind.hpp, ]
lambda.hpp = values(s)[,'lambda'][ind.hpp]

ind.ipp = runif(N.hpp, 0,1) <= lambda.hpp/maxlambda
N.ipp = sum(ind.ipp)
loc.ipp = loc.hpp[ind.ipp, ]

### Simulate recaptures of N individuals in a rectangular array of K traps located within region S
    
ds = 1.5
trap.xmin = s.xmin + ds
trap.xmax = s.xmax - ds
trap.ymin = s.ymin + ds
trap.ymax = s.ymax - ds
ntraps.x = 10
ntraps.y = 10
trap.x = seq(trap.xmin, trap.xmax, length=ntraps.x)
trap.y = seq(trap.ymin, trap.ymax, length=ntraps.y)
traploc.x = rep(trap.x, length(trap.y))
traploc.y = rep(trap.y, each=length(trap.x))
traploc = cbind(traploc.x, traploc.y)

K = length(traploc.x)   # no. traps
T.day = rep(30/2, K)  # period of operation for each trap during day time (days)
T.nite = rep(30/2, K)  # period of operation for each trap during nite time (days)

sigma.param = sigma      # home-range size (std deviation of Gaussian kernel)
alpha.param = alpha
wcov = -0.1*traploc[,1] - 0.1*traploc[,2] + 0.01*traploc[,1]*traploc[,2]
wcov.mean = mean(wcov)
wcov = (wcov - wcov.mean)
W = cbind(rep(1,K), wcov)

psi.param = as.vector(exp(W %*% alpha.param))

xi.param = xi         # effect of time covariate on baseline capture rate per trap

    ## ## .... compute field of detection covariate values and baseline detection rates
    ## temp = raster(s)
    ## wcov.temp = -0.1*s.loc[,'x'] - 0.1*s.loc[,'y'] + 0.01*s.loc[,'x']*s.loc[,'y']
    ## values(temp) = (wcov.temp - wcov.mean)
    ## names(temp) = 'wcov'
    ## s = addLayer(s, temp)
    ## temp = raster(s)
    ## values(temp) = exp(alpha.param[1] + alpha.param[2]*values(s)[,'wcov'])
    ## names(temp) = 'psi'
    ## s = addLayer(s, temp)

ymat = matrix(nrow=N.ipp, ncol=K)
dmat = rdist(loc.ipp, traploc)
for (k in 1:K) {
    ymat[,k] = rpois(N.ipp, lambda=psi.param[k] * exp(-0.5*(dmat[,k]/sigma.param)^2) * (T.nite[k] + T.day[k]*exp(xi.param)) )
}

obs = apply(ymat,1,sum)>0
y = ymat[obs, ]
n = nrow(y)

Z = array(dim=c(nrow(y), ncol(y), max(y)))   # array  of time covariate measurement (binary values: daytime=1, nitetime=0)
for (i in 1:n) {
    for (k in 1:K) {
        if (y[i,k] > 0) {
            probNiteDetection = T.nite[k] / (T.nite[k] + T.day[k]*exp(xi.param))
            y.nite = rbinom(1, size=y[i,k], prob=probNiteDetection)
            if (y.nite==0)  Z[i,k, 1:y[i,k]] = 1
            if (y.nite==y[i,k])  Z[i,k, 1:y[i,k]] = 0
            if (y.nite!=0 & y.nite!=y[i,k]) {
                Z[i,k, 1:y.nite] = 0
                Z[i,k, (y.nite+1):y[i,k]] = 1
            }
        }
    }
}


### Establish discrete grid for integrating over region S
    
s.buffer = ds
sgrid.xmin = min(traploc.x) - s.buffer
sgrid.xmax = max(traploc.x) + s.buffer
sgrid.ymin = min(traploc.y) - s.buffer
sgrid.ymax = max(traploc.y) + s.buffer

sgrid.area =  (sgrid.xmax-sgrid.xmin)*(sgrid.ymax-sgrid.ymin)
sgrid.extent = extent(sgrid.xmin, sgrid.xmax, sgrid.ymin, sgrid.ymax)
s.cropped = crop(s, sgrid.extent)
s.cropped = dropLayer(s.cropped, 2:length(names(s.cropped)) )

gridfact = c(20,20)  #  form grid by aggregating every no. cols (and no. rows)
sgrid = aggregate(s.cropped, fact=gridfact, fun=mean)
sgrid.loc = xyFromCell(sgrid, 1:ncell(sgrid))
sgrid.ncell = ncell(sgrid)
sgrid.cellsize = prod(res(sgrid))


# .... compute matrix of distances between each location on discrete grid and each trap location
distmat = rdist(sgrid.loc, traploc)


# .... compute covariates at each location on discrete grid
X = cbind(rep(1, sgrid.ncell), values(sgrid))


    list(sgrid=sgrid, traploc=traploc, y=y, X=X, W=W, Z=Z, T.day=T.day, T.nite=T.nite, N.ipp=N.ipp)


}
