# Supplementary material for: A hierarchical model for estimating the spatial distribution and abundance of animals detected by continuous-time recorders
Source: PLoS One. 2017 May 17;12(5):e0176966. doi: 10.1371/journal.pone.0176966 (PMC5435310; doi:10.1371/journal.pone.0176966)
Supplement: S4 Appendix — This software has been approved for release by the U.S. Geological Survey (USGS). Although the software has been subjected to rigorous review, the USGS reserves the right to update the software as needed pursuant to further analysis and review. No warranty, expressed or implied, is made by the USGS or the U.S. Government as to the functionality of the software and related material nor shall the fact of release constitute any such warranty. Furthermore, the software is released on condition that neither the USGS nor the U.S. Government shall be held liable for any damages resulting from its authorized or unauthorized use. (ZIP) [file pone.0176966.s004.zip › SimulateEstimates.R]

library(raster)
library(fields)
library(mvtnorm)

source('utilityFuncs.R')
source('contTrappingArray.simData.R')
source('contTrappingArray.mcmcFuncs.R')
source('contTrappingArrayOfIPP.mcmcFuncs.R')


### Write column headings of simulation output
CR = '\n'
names.Full = c('n0','sigma', 'xi', 'alpha1', 'alpha2', 'beta1', 'beta2')
cat(names.Full, sep=',', file='postMean.Full.csv')
cat(CR, file='postMean.Full.csv', append=TRUE)
cat(names.Full, sep=',', file='postLowerLimit.Full.csv')
cat(CR, file='postLowerLimit.Full.csv', append=TRUE)
cat(names.Full, sep=',', file='postUpperLimit.Full.csv')
cat(CR, file='postUpperLimit.Full.csv', append=TRUE)

names.Res = c('n0','sigma', 'alpha1', 'alpha2', 'beta1', 'beta2')
cat(names.Res, sep=',', file='postMean.Restricted.csv')
cat(CR, file='postMean.Restricted.csv', append=TRUE)
cat(names.Res, sep=',', file='postLowerLimit.Restricted.csv')
cat(CR, file='postLowerLimit.Restricted.csv', append=TRUE)
cat(names.Res, sep=',', file='postUpperLimit.Restricted.csv')
cat(CR, file='postUpperLimit.Restricted.csv', append=TRUE)

cat(c('N.ipp', 'n'), sep=',', file='sizesOfPopAndSample.csv')
cat(CR, file='sizesOfPopAndSample.csv', append=TRUE)


set.seed(11)
nsim = 9
for (sim in 1:nsim) {


###  Simulate camera-trap data
d = simData(beta=c(1.4, 0.8), alpha=c(-0.7, 1.0), sigma=0.4, xi=-1)

sgrid = d$sgrid
traploc = d$traploc
y = d$y
X = d$X
W = d$W
Z = d$Z
T.day = d$T.day
T.nite = d$T.nite
indForNA = 1  #  field in shape file used to determine cells that contain missing values

cat(c(d$N.ipp, nrow(y)), sep=',', file='sizesOfPopAndSample.csv', append=TRUE)
cat(CR, file='sizesOfPopAndSample.csv', append=TRUE)

    

### Fit model to data
fit.contTrappingArray(niter=1200, niterInterval=100, sgrid, indForNA, traploc, y, X, W, Z, T.day, T.nite, FALSE)


### Compute summaries of posterior

## ... read Markov chains from files
mc = as.matrix(read.csv('mc.csv'))

## ...estimate posterior means and quantiles
burnin = 200
out = -(1:burnin)
mc = mc[out, ]

postMean = colMeans(mc)
postLowerLimit = apply(mc, 2, quantile, probs=0.025)
postUpperLimit = apply(mc, 2, quantile, probs=0.975)


### Write estimates to output files
cat(postMean, sep=',', file='postMean.Full.csv', append=TRUE)
cat(CR, file='postMean.Full.csv', append=TRUE)
cat(postLowerLimit, sep=',', file='postLowerLimit.Full.csv', append=TRUE)
cat(CR, file='postLowerLimit.Full.csv', append=TRUE)
cat(postUpperLimit, sep=',', file='postUpperLimit.Full.csv', append=TRUE)
cat(CR, file='postUpperLimit.Full.csv', append=TRUE)


### Fit restricted model to data
fit.contTrappingArrayOfIPP(niter=1200, niterInterval=100, sgrid, indForNA, traploc, y, X, W, T.day+T.nite, FALSE)


### Compute summaries of posterior

## ... read Markov chains from files
mc = as.matrix(read.csv('mc.csv'))

## ...estimate posterior means and quantiles
burnin = 200
out = -(1:burnin)
mc = mc[out, ]

postMean = colMeans(mc)
postLowerLimit = apply(mc, 2, quantile, probs=0.025)
postUpperLimit = apply(mc, 2, quantile, probs=0.975)


### Write estimates to output files
cat(postMean, sep=',', file='postMean.Restricted.csv', append=TRUE)
cat(CR, file='postMean.Restricted.csv', append=TRUE)
cat(postLowerLimit, sep=',', file='postLowerLimit.Restricted.csv', append=TRUE)
cat(CR, file='postLowerLimit.Restricted.csv', append=TRUE)
cat(postUpperLimit, sep=',', file='postUpperLimit.Restricted.csv', append=TRUE)
cat(CR, file='postUpperLimit.Restricted.csv', append=TRUE)

}  # end of sim loop
